# Supplementary material for: Genome-Wide Association Study of Fiber Diameter in Alpacas
Source: Animals (Basel). 2023 Oct 25;13(21):3316. doi: 10.3390/ani13213316 (PMC10648856; doi:10.3390/ani13213316)
Supplement: Supplementary file 1 [file animals-13-03316-s001.zip]

Archive with 17 entries (16 files):
- Animals_Supplementary/
- Animals_Supplementary/Table S1.xlsx
- Animals_Supplementary/Table S10.xlsx
- Animals_Supplementary/Table S11.xlsx
- Animals_Supplementary/Table S12.xlsx
- Animals_Supplementary/Table S13.xlsx
- Animals_Supplementary/Table S14.xlsx
- Animals_Supplementary/Table S15.xlsx
- Animals_Supplementary/Table S16.xlsx
- Animals_Supplementary/Table S2.xlsx
- Animals_Supplementary/Table S3.xlsx
- Animals_Supplementary/Table S4.xlsx
- Animals_Supplementary/Table S5.xlsx
- Animals_Supplementary/Table S6.xlsx
- Animals_Supplementary/Table S7.xlsx
- Animals_Supplementary/Table S8.xlsx
- Animals_Supplementary/Table S9.xlsx
