# Supplementary material for: Genome-Wide Association Study of Fiber Diameter in Alpacas
Source: Animals (Basel). 2023 Oct 25;13(21):3316. doi: 10.3390/ani13213316 (PMC10648856; doi:10.3390/ani13213316)
Supplement: Supplementary file 1 [file animals-13-03316-s001.zip › Animals_Supplementary/Table S1.xlsx]

## Sheet: Table S1
Table S1: SNPs identified by linear model
VPA	SNP	Scaffold (GenBank)	Scaffold (RefSeq)	Position	A1	A2	MAF	SNP effect	-log10(p-value)	Analysis
1	AX-417268577	ABRR03000004.1	NW_021964153.1	14741209	T	C	0.452632	0.800596	5.44	Extreme alpacas
1	AX-417266836	ABRR03000004.1	NW_021964153.1	17407106	A	G	0.23301	0.841809	4.4	Extreme alpacas
2	AX-417277871	ABRR03000026.1	NW_021964157.1	540548	A	G	0.0578947	1.53952	4.02	Extreme alpacas
2	AX-417278888	ABRR03000026.1	NW_021964157.1	21445920	C	T	0.283654	0.752222	4.09	Extreme alpacas
4	AX-417303402	ABRR03002523.1	NW_021964161.1	16854804	A	G	0.182692	0.983383	5.11	Extreme alpacas
4	AX-417303418	ABRR03002523.1	NW_021964161.1	17125601	T	C	0.341346	0.685578	4.3	Extreme alpacas
4	AX-432732846	ABRR03002523.1	NW_021964161.1	17170797	A	T	0.0842105	1.35511	4.26	Extreme alpacas
4	AX-417305066	ABRR03002523.1	NW_021964161.1	18128665	A	G	0.101942	1.28741	5.47	Extreme alpacas
6	AX-468704215	ABRR03077257.1	NW_021964165.1	41357688	C	T	0.466146	-0.190411	4.26	All the alpacas
6	AX-432739972	ABRR03077317.1	NW_021964166.1	2957036	G	A	0.105769	1.23438	4.62	Extreme alpacas
7	AX-468769383	ABRR03008474.1	NW_021964167.1	29358313	C	T	0.0594059	1.55004	5.31	Extreme alpacas
8	AX-417333641	ABRR03077236.1	NW_021964168.1	32137517	G	A	0.286757	0.223235	4.35	All the alpacas
8	AX-417334191	ABRR03077236.1	NW_021964168.1	43314672	G	A	0.0961538	1.30861	5.48	Extreme alpacas
8	AX-468777436	ABRR03077236.1	NW_021964168.1	47609503	A	C	0.0721154	1.41213	4.47	Extreme alpacas
9	AX-417305368	ABRR03004037.1	NW_021964171.1	12531474	C	G	0.121053	1.14403	4.44	Extreme alpacas
9	AX-417305708	ABRR03004037.1	NW_021964171.1	19580657	G	A	0.158654	0.937949	4.38	Extreme alpacas
12	AX-468697167	ABRR03077305.1	NW_021964178.1	9904819	C	T	0.469271	0.193441	4.37	All the alpacas
14	AX-468782036	ABRR03000081.1	NW_021964184.1	28878438	C	T	0.0744681	1.50732	4.73	Extreme alpacas
14	AX-468729099	ABRR03000081.1	NW_021964184.1	28999666	G	A	0.269231	0.746468	4.66	Extreme alpacas
14	AX-417307726	ABRR03004178.1	NW_021964183.1	6361633	T	G	0.281553	0.83173	4.51	Extreme alpacas
16	AX-417365825	ABRR03077367.1	NW_021964190.1	666502	A	G	0.0531804	-0.424833	4.36	All the alpacas
18	AX-417305766	ABRR03003094.1	NW_021964194.1	4777857	A	G	0.384211	0.698896	4.16	Extreme alpacas
18	AX-468692908	ABRR03003094.1	NW_021964194.1	4795232	T	A	0.384211	0.712085	4.32	Extreme alpacas
18	AX-417304366	ABRR03003094.1	NW_021964194.1	9460073	C	T	0.0528846	1.82346	5.79	Extreme alpacas
20	AX-468792761	ABRR03077292.1	NW_021964197.1	9794812	T	C	0.135922	1.01179	4.35	Extreme alpacas
23	AX-468781652	ABRR03077225.1	NW_021964204.1	9996902	A	T	0.0945664	0.32855	4.05	All the alpacas
24	AX-417276317	ABRR03000020.1	NW_021964205.1	220728	T	A	0.0769231	1.32012	4.11	Extreme alpacas
26	AX-417355653	ABRR03077334.1	NW_021964210.1	7607456	A	G	0.129808	1.00784	4.25	Extreme alpacas
26	AX-417356775	ABRR03077334.1	NW_021964210.1	14259390	T	C	0.0625	1.4857	4.38	Extreme alpacas
27	AX-468719480	ABRR03000011.1	NW_021964211.1	12874705	A	G	0.357895	0.905687	4.78	Extreme alpacas
29	AX-417266118	ABRR03000003.1	NW_021964213.1	4659732	G	A	0.206731	1.03901	5.57	Extreme alpacas
31	AX-417315228	ABRR03007416.1	NW_021964218.1	9733841	T	C	0.376827	-0.20953	4.64	All the alpacas
32	AX-417275977	ABRR03000019.1	NW_021964219.1	13744645	G	C	0.432692	0.697534	4.6	Extreme alpacas
32	AX-417274234	ABRR03000019.1	NW_021964219.1	13780162	C	T	0.427184	0.743989	4.93	Extreme alpacas
32	AX-468695307	ABRR03000019.1	NW_021964219.1	13798047	C	T	0.409574	0.777908	4.86	Extreme alpacas
34	AX-417346820	ABRR03077286.1	NW_021964223.1	4700999	G	A	0.0625	1.37838	4.43	Extreme alpacas
na	AX-417286284	ABRR03000033.1	NW_021990880.1	13561792	T	A	0.246316	0.246566	4.74	All the alpacas
na	AX-432730912	ABRR03000033.1	NW_021990880.1	13661804	A	G	0.24	0.264606	5.32	All the alpacas
na	AX-417286293	ABRR03000033.1	NW_021990880.1	13739499	C	T	0.240876	0.265395	5.49	All the alpacas
na	AX-417284656	ABRR03000033.1	NW_021990880.1	13822586	G	T	0.248437	0.25009	5.15	All the alpacas
na	AX-417280615	ABRR03000033.1	NW_021990880.1	13852764	C	T	0.247908	0.24137	4.8	All the alpacas
na	AX-417286315	ABRR03000033.1	NW_021990880.1	14293913	A	G	0.336842	0.759582	4.11	Extreme alpacas
na	AX-417284681	ABRR03000033.1	NW_021990880.1	14451734	C	T	0.264423	0.752639	4.14	Extreme alpacas
na	AX-468741738	ABRR03004609.1	NW_022004326.1	4315198	A	G	0.163158	0.983845	4.2	Extreme alpacas
na	AX-432735121	ABRR03008297.1	NW_022039656.1	2517104	T	A	0.478947	-0.720606	4.33	Extreme alpacas
X	AX-417292802	ABRR03000093.1	NW_021964236.1	2179757	T	C	0.471154	-0.731049	5.03	Extreme alpacas
