# Supplementary material for: Genome-Wide Association Study of Fiber Diameter in Alpacas
Source: Animals (Basel). 2023 Oct 25;13(21):3316. doi: 10.3390/ani13213316 (PMC10648856; doi:10.3390/ani13213316)
Supplement: Supplementary file 1 [file animals-13-03316-s001.zip › Animals_Supplementary/Table S10.xlsx]

## Sheet: Table S10
Table S10: Genes harboring SNPs or within a span of 500kbp from the identified SNPs using Selection signatures
Gene ID	Gene symbol	VPA	Scaffold (RefSeq accession)	Scaffold (GenBank accession)	Gene Start (bp)	Gene End (bp)	Gene type	maximum absolute normxpehh	XP-EHH > 3	XP-EHH < -3	XP-EHH > 4	XP-EHH < -4
116280099	LOC116280099	1	NW_021964153.1	ABRR03000004.1	8464873	8467744	lncRNA	3.58181	*
116284489	LOC116284489	1	NW_021964153.1	ABRR03000004.1	8698930	8704115	lncRNA	3.58181	*
102539586	RUNX1	1	NW_021964153.1	ABRR03000004.1	9212012	9292510	protein_coding	3.58181	*
102541377	CLIC6	1	NW_021964153.1	ABRR03000004.1	9349846	9388036	protein_coding	3.58181	*
102545104	SAMSN1	1	NW_021964153.1	ABRR03000004.1	25153569	25232194	protein_coding	-3.22343		*
107034718	LOC107034718	1	NW_021964153.1	ABRR03000004.1	25208923	25309873	lncRNA	-3.22343		*
102544836	HSPA13	1	NW_021964153.1	ABRR03000004.1	25309983	25319394	protein_coding	-3.22343		*
102524746	LOC102524746	1	NW_021964153.1	ABRR03000004.1	25323163	25403390	protein_coding	-3.22343		*
102545776	RBM11	1	NW_021964153.1	ABRR03000004.1	25444610	25452686	protein_coding	-3.22343		*
102544371	LIPI	1	NW_021964153.1	ABRR03000004.1	25458256	25526690	protein_coding	-3.22343		*
102524831	ROBO2	1	NW_021964153.1	ABRR03000004.1	25629164	27140710	protein_coding	-3.22343		*
107034955	LOC107034955	1	NW_021964153.1	ABRR03000004.1	25949031	25953359	lncRNA	-3.22343		*
102532284	LDB2	2	NW_021964157.1	ABRR03000026.1	11203380	11553372	protein_coding	-3.80813		*
102538865	QDPR	2	NW_021964157.1	ABRR03000026.1	11928287	12027063	protein_coding	-3.80813		*
102533193	CLRN2	2	NW_021964157.1	ABRR03000026.1	12028700	12041118	protein_coding	-3.80813		*
102539110	LAP3	2	NW_021964157.1	ABRR03000026.1	12068736	12091738	protein_coding	-3.80813		*
116283966	LOC116283966	2	NW_021964157.1	ABRR03000026.1	12084051	12088756	lncRNA	-3.80813		*
102533426	MED28	2	NW_021964157.1	ABRR03000026.1	12095058	12103597	protein_coding	-3.80813		*
102533677	FAM184B	2	NW_021964157.1	ABRR03000026.1	12106739	12211992	protein_coding	-3.80813		*
102533927	DCAF16	2	NW_021964157.1	ABRR03000026.1	12213765	12238397	protein_coding	-3.80813		*
102534179	NCAPG	2	NW_021964157.1	ABRR03000026.1	12238435	12274022	protein_coding	-3.80813		*
102534421	LCORL	2	NW_021964157.1	ABRR03000026.1	12273733	12429382	protein_coding	-3.80813		*
102528563	KIT	2	NW_021964157.1	ABRR03000026.1	38135270	38212578	protein_coding	3.78514	*
102528990	LOC102528990	2	NW_021964157.1	ABRR03000026.1	38402530	38402749	protein_coding	3.78514	*
102537256	KDR	2	NW_021964157.1	ABRR03000026.1	38451496	38495266	protein_coding	3.78514	*
102537511	SRD5A3	2	NW_021964157.1	ABRR03000026.1	38641850	38655783	protein_coding	3.78514	*
102529269	TMEM165	2	NW_021964157.1	ABRR03000026.1	38671965	38700573	protein_coding	3.78514	*
102529531	CLOCK	2	NW_021964157.1	ABRR03000026.1	38701733	38814505	protein_coding	3.78514	*
102537763	PDCL2	2	NW_021964157.1	ABRR03000026.1	38820066	38852440	protein_coding	3.78514	*
107034746	NMU	2	NW_021964157.1	ABRR03000026.1	38855369	38885620	protein_coding	3.78514	*
116284455	LOC116284455	2	NW_021964157.1	ABRR03000026.1	38995151	39012255	lncRNA	3.78514	*
107034747	EXOC1L	2	NW_021964157.1	ABRR03000026.1	39037033	39055804	protein_coding	3.78514	*
102529802	EXOC1	2	NW_021964157.1	ABRR03000026.1	39075119	39121537	protein_coding	3.78514	*
102530245	CEP135	2	NW_021964157.1	ABRR03000026.1	39150558	39213137	protein_coding	3.78514	*
102541947	EPHA5	2	NW_021964157.1	ABRR03000026.1	57080691	57389757	protein_coding	-3.18313		*
102542828	NDST3	2	NW_021964157.1	ABRR03000026.1	85198541	85338770	protein_coding	-3.5175		*
116285719	LOC116285719	2	NW_021964157.1	ABRR03000026.1	85235573	85355434	lncRNA	-3.5175		*
102543089	PRSS12	2	NW_021964157.1	ABRR03000026.1	85357045	85418659	protein_coding	-3.5175		*
102543333	METTL14	2	NW_021964157.1	ABRR03000026.1	85475676	85504593	protein_coding	-3.5175		*
102543587	SEC24D	2	NW_021964157.1	ABRR03000026.1	85493469	85607553	protein_coding	-3.5175		*
116285724	LOC116285724	2	NW_021964157.1	ABRR03000026.1	85525057	85538562	lncRNA	-3.5175		*
107034516	LOC107034516	2	NW_021964157.1	ABRR03000026.1	85617691	85899585	lncRNA	-3.5175		*
102544013	SYNPO2	2	NW_021964157.1	ABRR03000026.1	85643449	85801994	protein_coding	-3.5175		*
116285748	LOC116285748	2	NW_021964157.1	ABRR03000026.1	85715644	85737428	lncRNA	-3.5175		*
102544448	MYOZ2	2	NW_021964157.1	ABRR03000026.1	85850477	85884040	protein_coding	-3.5175		*
102544891	USP53	2	NW_021964157.1	ABRR03000026.1	85915569	85949185	protein_coding	-3.5175		*
102525830	C2H4orf3	2	NW_021964157.1	ABRR03000026.1	85950335	85953472	protein_coding	-3.5175		*
116285744	LOC116285744	2	NW_021964157.1	ABRR03000026.1	85953346	86004872	lncRNA	-3.5175		*
102545156	FABP2	2	NW_021964157.1	ABRR03000026.1	85968345	85972186	protein_coding	-3.5175		*
102545413	PDE5A	2	NW_021964157.1	ABRR03000026.1	85999271	86130812	protein_coding	-3.5175		*
116278577	LOC116278577	3	NW_021964160.1	ABRR03077260.1	53780684	53786925	protein_coding	-3.0456		*
102542837	MARCHF11	3	NW_021964160.1	ABRR03077260.1	53877630	53897637	protein_coding	-3.0456		*
102543096	FBXL7	3	NW_021964160.1	ABRR03077260.1	54007118	54398124	protein_coding	-3.0456		*
116280074	LOC116280074	3	NW_021964160.1	ABRR03077260.1	54729732	54741564	lncRNA	-3.0456		*
102526447	KDM4C	4	NW_021964161.1	ABRR03002523.1	3779723	4144383	protein_coding	3.9016	*
116280197	LOC116280197	4	NW_021964161.1	ABRR03002523.1	4069222	4089542	lncRNA	3.9016	*
102530542	DMAC1	4	NW_021964161.1	ABRR03002523.1	4627567	4629486	protein_coding	3.9016	*
116280198	LOC116280198	4	NW_021964161.1	ABRR03002523.1	4629553	4769491	lncRNA	3.9016	*
102526708	PTPRD	4	NW_021964161.1	ABRR03002523.1	5014057	6919005	protein_coding	3.9016	*
116280199	LOC116280199	4	NW_021964161.1	ABRR03002523.1	5187004	5203026	lncRNA	3.9016	*
102530970	SHB	4	NW_021964163.1	ABRR03008429.1	14867126	14991450	protein_coding	-3.51855		*
107033490	ALDH1B1	4	NW_021964163.1	ABRR03008429.1	15220648	15225357	protein_coding	-3.51855		*
102532355	IGFBPL1	4	NW_021964163.1	ABRR03008429.1	15232547	15246811	protein_coding	-3.51855		*
116280320	LOC116280320	4	NW_021964163.1	ABRR03008429.1	15259256	15299811	protein_coding	-3.51855		*
102532102	CCDC180	4	NW_021964163.1	ABRR03008429.1	15308584	15358471	protein_coding	-3.51855		*
102530445	TDRD7	4	NW_021964163.1	ABRR03008429.1	15368080	15432623	protein_coding	-3.51855		*
102530193	TMOD1	4	NW_021964163.1	ABRR03008429.1	15443527	15517585	protein_coding	-3.51855		*
102531865	TSTD2	4	NW_021964163.1	ABRR03008429.1	15509034	15539208	protein_coding	-3.51855		*
102529939	NCBP1	4	NW_021964163.1	ABRR03008429.1	15539299	15574460	protein_coding	-3.51855		*
102529663	XPA	4	NW_021964163.1	ABRR03008429.1	15576153	15598877	protein_coding	-3.51855		*
102531123	FOXE1	4	NW_021964163.1	ABRR03008429.1	15732867	15736091	protein_coding	-3.51855		*
102529401	TRMO	4	NW_021964163.1	ABRR03008429.1	15775942	15790051	protein_coding	-3.51855		*
102529135	HEMGN	4	NW_021964163.1	ABRR03008429.1	15796226	15843034	protein_coding	-3.51855		*
102528356	ANP32B	4	NW_021964163.1	ABRR03008429.1	15841673	15862754	protein_coding	-3.51855		*
102528094	NANS	4	NW_021964163.1	ABRR03008429.1	15873329	15891341	protein_coding	-3.51855		*
102530878	TRIM14	4	NW_021964163.1	ABRR03008429.1	15894212	15918618	protein_coding	-3.51855		*
116280321	LOC116280321	4	NW_021964163.1	ABRR03008429.1	15913814	15921167	lncRNA	-3.51855		*
102527561	CORO2A	4	NW_021964163.1	ABRR03008429.1	15923239	15977918	protein_coding	-3.51855		*
102527136	TBC1D2	4	NW_021964163.1	ABRR03008429.1	15982215	16027862	protein_coding	-3.51855		*
102526877	GABBR2	4	NW_021964163.1	ABRR03008429.1	16041354	16398084	protein_coding	-3.90205		*
116280323	LOC116280323	4	NW_021964163.1	ABRR03008429.1	16164160	16184726	lncRNA	-3.90205		*
102530623	ANKS6	4	NW_021964163.1	ABRR03008429.1	16399910	16451895	protein_coding	-3.90205		*
102526621	GALNT12	4	NW_021964163.1	ABRR03008429.1	16467690	16501676	protein_coding	-3.90205		*
116280324	LOC116280324	4	NW_021964163.1	ABRR03008429.1	16539356	16572532	lncRNA	-3.90205		*
102530361	COL15A1	4	NW_021964163.1	ABRR03008429.1	16573380	16669548	protein_coding	-3.90205		*
102526363	TGFBR1	4	NW_021964163.1	ABRR03008429.1	16728686	16754851	protein_coding	-3.90205		*
102526113	ALG2	4	NW_021964163.1	ABRR03008429.1	16780970	17287579	protein_coding	-3.90205		*
102525868	SEC61B	4	NW_021964163.1	ABRR03008429.1	16814776	16822575	protein_coding	-3.90205		*
116280325	LOC116280325	4	NW_021964163.1	ABRR03008429.1	16883770	16890317	lncRNA	-3.90205		*
102530098	NR4A3	4	NW_021964163.1	ABRR03008429.1	17305300	17344619	protein_coding	-3.90205		*
102525622	STX17	4	NW_021964163.1	ABRR03008429.1	17375359	17444648	protein_coding	-3.90205		*
102529847	ERP44	4	NW_021964163.1	ABRR03008429.1	17438243	17511282	protein_coding	-3.90205		*
102529567	INVS	4	NW_021964163.1	ABRR03008429.1	17511401	17634696	protein_coding	-3.90205		*
102538077	TBC1D13	4	NW_021964163.1	ABRR03008429.1	39199386	39215348	protein_coding	-3.15957		*
102537566	ENDOG	4	NW_021964163.1	ABRR03008429.1	39215489	39219407	protein_coding	-3.15957		*
102537819	SPOUT1	4	NW_021964163.1	ABRR03008429.1	39218790	39226602	protein_coding	-3.15957		*
102537136	KYAT1	4	NW_021964163.1	ABRR03008429.1	39229676	39258654	protein_coding	-3.15957		*
102536734	LRRC8A	4	NW_021964163.1	ABRR03008429.1	39258694	39286054	protein_coding	-3.15957		*
102536351	PHYHD1	4	NW_021964163.1	ABRR03008429.1	39288850	39298002	protein_coding	-3.15957		*
102536094	DOLK	4	NW_021964163.1	ABRR03008429.1	39300195	39302272	protein_coding	-3.15957		*
102535836	NUP188	4	NW_021964163.1	ABRR03008429.1	39302291	39345492	protein_coding	-3.15957		*
102535585	SH3GLB2	4	NW_021964163.1	ABRR03008429.1	39346476	39364960	protein_coding	-3.15957		*
102535335	MIGA2	4	NW_021964163.1	ABRR03008429.1	39368659	39393886	protein_coding	-3.15957		*
102535092	DOLPP1	4	NW_021964163.1	ABRR03008429.1	39401140	39411135	protein_coding	-3.15957		*
102528518	CRAT	4	NW_021964163.1	ABRR03008429.1	39411841	39427291	protein_coding	-3.15957		*
102534665	PTPA	4	NW_021964163.1	ABRR03008429.1	39427487	39456896	protein_coding	-3.15957		*
102528263	IER5L	4	NW_021964163.1	ABRR03008429.1	39476925	39478176	protein_coding	-3.15957		*
116280264	LOC116280264	4	NW_021964163.1	ABRR03008429.1	39613887	39623564	lncRNA	-3.15957		*
116280265	LOC116280265	4	NW_021964163.1	ABRR03008429.1	39708886	39711874	lncRNA	-3.15957		*
107033634	LOC107033634	4	NW_021964163.1	ABRR03008429.1	39752863	39776399	lncRNA	-3.15957		*
116280381	LOC116280381	4	NW_021964163.1	ABRR03008429.1	39763772	39767807	lncRNA	-3.15957		*
102528010	C4H9orf50	4	NW_021964163.1	ABRR03008429.1	39789659	39796234	protein_coding	-3.15957		*
102534411	NTMT1	4	NW_021964163.1	ABRR03008429.1	39798921	39806035	protein_coding	-3.15957		*
102533829	ASB6	4	NW_021964163.1	ABRR03008429.1	39806208	39811409	protein_coding	-3.15957		*
102527749	PRRX2	4	NW_021964163.1	ABRR03008429.1	39854030	39872121	protein_coding	-3.15957		*
102533578	PTGES	4	NW_021964163.1	ABRR03008429.1	39881600	39891714	protein_coding	-3.15957		*
102527476	TOR1B	4	NW_021964163.1	ABRR03008429.1	39914966	39920564	protein_coding	-3.15957		*
102533336	TOR1A	4	NW_021964163.1	ABRR03008429.1	39922428	39930913	protein_coding	-3.15957		*
102532927	C4H9orf78	4	NW_021964163.1	ABRR03008429.1	39932052	39939576	protein_coding	-3.15957		*
102532686	USP20	4	NW_021964163.1	ABRR03008429.1	39939674	39983332	protein_coding	-3.15957		*
102532442	FNBP1	4	NW_021964163.1	ABRR03008429.1	39987752	40082322	protein_coding	-3.15957		*
102526957	GPR107	4	NW_021964163.1	ABRR03008429.1	40128372	40172634	protein_coding	-3.15957		*
102526698	NCS1	4	NW_021964163.1	ABRR03008429.1	40189879	40237368	protein_coding	-3.15957		*
116280382	LOC116280382	4	NW_021964163.1	ABRR03008429.1	40199780	40202054	lncRNA	-3.15957		*
102526436	HMCN2	4	NW_021964163.1	ABRR03008429.1	40269401	40413757	protein_coding	-3.15957		*
102543064	AP1S3	5	NW_021964164.1	ABRR03077349.1	12277019	12298929	protein_coding	-3.20291		*
102536361	SCG2	5	NW_021964164.1	ABRR03077349.1	12400650	12406303	protein_coding	-3.20291		*
102536601	KCNE4	5	NW_021964164.1	ABRR03077349.1	12818905	12822533	protein_coding	-3.20291		*
102536837	ACSL3	5	NW_021964164.1	ABRR03077349.1	12886022	12927021	protein_coding	-3.20291		*
102537072	MOGAT1	5	NW_021964164.1	ABRR03077349.1	13065744	13096407	protein_coding	-3.20291		*
102537573	FARSB	5	NW_021964164.1	ABRR03077349.1	13106604	13168002	protein_coding	-3.20291		*
102543563	SGPP2	5	NW_021964164.1	ABRR03077349.1	13175385	13275310	protein_coding	-3.20291		*
102535674	OSBPL6	5	NW_021964164.1	ABRR03077349.1	47052545	47160857	protein_coding	3.34043	*
102535427	RBM45	5	NW_021964164.1	ABRR03077349.1	47271122	47300925	protein_coding	3.34043	*
102534683	LOC102534683	5	NW_021964164.1	ABRR03077349.1	47304684	47315939	protein_coding	3.34043	*
102535177	PDE11A	5	NW_021964164.1	ABRR03077349.1	47336122	47667804	protein_coding	3.34043	*
116280605	LOC116280605	5	NW_021964164.1	ABRR03077349.1	47667413	47739746	lncRNA	3.34043	*
116280606	LOC116280606	5	NW_021964164.1	ABRR03077349.1	47677141	47685861	lncRNA	3.34043	*
116280464	LOC116280464	5	NW_021964164.1	ABRR03077349.1	47740310	47741774	protein_coding	3.34043	*
102534276	AGPS	5	NW_021964164.1	ABRR03077349.1	47749537	47865638	protein_coding	3.34043	*
116280607	LOC116280607	5	NW_021964164.1	ABRR03077349.1	47871262	47885393	lncRNA	3.34043	*
102533851	NFE2L2	5	NW_021964164.1	ABRR03077349.1	47975743	48006489	protein_coding	3.34043	*
102533280	HNRNPA3	5	NW_021964164.1	ABRR03077349.1	48011260	48020767	protein_coding	3.34043	*
116280608	LOC116280608	5	NW_021964164.1	ABRR03077349.1	48021052	48210969	lncRNA	3.34043	*
116280609	LOC116280609	5	NW_021964164.1	ABRR03077349.1	48383509	48425407	lncRNA	3.34043	*
116280465	LOC116280465	5	NW_021964164.1	ABRR03077349.1	48492648	48495140	protein_coding	3.34043	*
102535538	UBR3	5	NW_021964164.1	ABRR03077349.1	53478702	53657186	protein_coding	3.71317	*
102536028	METTL5	5	NW_021964164.1	ABRR03077349.1	53678764	53688525	protein_coding	3.71317	*
102535782	SSB	5	NW_021964164.1	ABRR03077349.1	53686889	53701004	protein_coding	3.71317	*
102536287	KLHL23	5	NW_021964164.1	ABRR03077349.1	53732810	53748722	protein_coding	3.71317	*
116280619	LOC116280619	5	NW_021964164.1	ABRR03077349.1	53754417	53758462	lncRNA	3.71317	*
102536533	PHOSPHO2	5	NW_021964164.1	ABRR03077349.1	53765176	53770867	protein_coding	3.71317	*
102536931	CCDC173	5	NW_021964164.1	ABRR03077349.1	53770914	53817469	protein_coding	3.71317	*
102537174	PPIG	5	NW_021964164.1	ABRR03077349.1	53808787	53842495	protein_coding	3.71317	*
102537429	FASTKD1	5	NW_021964164.1	ABRR03077349.1	53852777	53888007	protein_coding	3.71317	*
102537676	KLHL41	5	NW_021964164.1	ABRR03077349.1	53887521	53901667	protein_coding	3.71317	*
102537927	BBS5	5	NW_021964164.1	ABRR03077349.1	53904126	53925417	protein_coding	3.71317	*
102543777	LRP2	5	NW_021964164.1	ABRR03077349.1	54040704	54190087	protein_coding	3.71317	*
102529002	DHRS9	5	NW_021964164.1	ABRR03077349.1	54218729	54237061	protein_coding	3.71317	*
102543535	ABCB11	5	NW_021964164.1	ABRR03077349.1	54257522	54331782	protein_coding	3.71317	*
102528591	G6PC2	5	NW_021964164.1	ABRR03077349.1	54345914	54353577	protein_coding	3.71317	*
102528332	SPC25	5	NW_021964164.1	ABRR03077349.1	54363429	54381296	protein_coding	3.71317	*
102527713	NOSTRIN	5	NW_021964164.1	ABRR03077349.1	54395868	54462841	protein_coding	3.71317	*
102527280	CERS6	5	NW_021964164.1	ABRR03077349.1	54475986	54763547	protein_coding	3.71317	*
102543282	LOC102543282	5	NW_021964164.1	ABRR03077349.1	54886845	54887263	protein_coding	3.14788	*
102526767	STK39	5	NW_021964164.1	ABRR03077349.1	54963815	55157244	protein_coding	3.14788	*
107033273	LOC107033273	5	NW_021964164.1	ABRR03077349.1	55160307	55201192	lncRNA	3.14788	*
116280620	LOC116280620	5	NW_021964164.1	ABRR03077349.1	55215013	55224331	lncRNA	3.14788	*
102526510	B3GALT1	5	NW_021964164.1	ABRR03077349.1	55241683	55247093	protein_coding	3.14788	*
116280659	LOC116280659	5	NW_021964164.1	ABRR03077349.1	86099614	86117911	lncRNA	-3.04403		*
107033099	LOC107033099	5	NW_021964164.1	ABRR03077349.1	86244687	86264271	lncRNA	-3.04403		*
116280660	LOC116280660	5	NW_021964164.1	ABRR03077349.1	86327305	86352608	lncRNA	-3.04403		*
102535438	DDX18	5	NW_021964164.1	ABRR03077349.1	86354032	86370093	protein_coding	-3.04403		*
102535187	LOC102535187	5	NW_021964164.1	ABRR03077349.1	86392471	86407352	protein_coding	-3.04403		*
102531000	CCDC93	5	NW_021964164.1	ABRR03077349.1	86411489	86499531	protein_coding	-3.04403		*
116280914	LOC116280914	6	NW_021964165.1	ABRR03077257.1	2874363	2882587	lncRNA	3.34815	*
116280915	LOC116280915	6	NW_021964165.1	ABRR03077257.1	3179544	3190236	lncRNA	3.34815	*
116280916	LOC116280916	6	NW_021964165.1	ABRR03077257.1	3402181	3458564	lncRNA	3.34815	*
102542553	NOVA1	6	NW_021964165.1	ABRR03077257.1	3587933	3731703	protein_coding	3.34815	*
102535341	GPATCH2L	6	NW_021964165.1	ABRR03077257.1	40830934	40884804	protein_coding	4.01904	*		*
102535590	LOC102535590	6	NW_021964165.1	ABRR03077257.1	40894247	40894968	protein_coding	4.01904	*		*
102535841	ESRRB	6	NW_021964165.1	ABRR03077257.1	40970974	41127289	protein_coding	4.01904	*		*
107033689	LOC107033689	6	NW_021964165.1	ABRR03077257.1	41207596	41301431	lncRNA	4.01904	*		*
102536983	VASH1	6	NW_021964165.1	ABRR03077257.1	41302296	41321865	protein_coding	4.01904	*		*
102525378	ANGEL1	6	NW_021964165.1	ABRR03077257.1	41322748	41385398	protein_coding	4.01904	*		*
102525629	LRRC74A	6	NW_021964165.1	ABRR03077257.1	41354037	41395493	protein_coding	4.01904	*		*
102525876	IRF2BPL	6	NW_021964165.1	ABRR03077257.1	41496356	41499567	protein_coding	4.01904	*		*
102537222	CIPC	6	NW_021964165.1	ABRR03077257.1	41555040	41571042	protein_coding	4.01904	*		*
102537478	ZDHHC22	6	NW_021964165.1	ABRR03077257.1	41583524	41591783	protein_coding	4.01904	*		*
102537726	TMEM63C	6	NW_021964165.1	ABRR03077257.1	41593904	41698485	protein_coding	4.01904	*		*
102537982	NGB	6	NW_021964165.1	ABRR03077257.1	41701359	41706678	protein_coding	4.01904	*		*
102538251	POMT2	6	NW_021964165.1	ABRR03077257.1	41710207	41751608	protein_coding	4.01904	*		*
102538503	GSTZ1	6	NW_021964165.1	ABRR03077257.1	41751593	41765901	protein_coding	4.01904	*		*
102539099	TMED8	6	NW_021964165.1	ABRR03077257.1	41766561	41799809	protein_coding	4.01904	*		*
102526119	SAMD15	6	NW_021964165.1	ABRR03077257.1	41795823	41804480	protein_coding	4.01904	*		*
102526371	NOXRED1	6	NW_021964165.1	ABRR03077257.1	41806367	41822808	protein_coding	4.01904	*		*
102539347	VIPAS39	6	NW_021964165.1	ABRR03077257.1	41821912	41845320	protein_coding	4.01904	*		*
102539903	AHSA1	6	NW_021964165.1	ABRR03077257.1	41845716	41853477	protein_coding	4.01904	*		*
102526632	ISM2	6	NW_021964165.1	ABRR03077257.1	41856878	41866384	protein_coding	4.01904	*		*
102526885	SPTLC2	6	NW_021964165.1	ABRR03077257.1	41879721	41942330	protein_coding	4.01904	*		*
102527145	ALKBH1	6	NW_021964165.1	ABRR03077257.1	41991809	42014362	protein_coding	4.01904	*		*
102540149	SLIRP	6	NW_021964165.1	ABRR03077257.1	42014391	42020759	protein_coding	4.01904	*		*
102540397	SNW1	6	NW_021964165.1	ABRR03077257.1	42020760	42052004	protein_coding	4.01904	*		*
102540822	ADCK1	6	NW_021964165.1	ABRR03077257.1	42077101	42213808	protein_coding	4.01904	*		*
102537099	ATXN7L1	7	NW_021964167.1	ABRR03008474.1	22852450	23071844	protein_coding	3.79218	*
116281331	LOC116281331	7	NW_021964167.1	ABRR03008474.1	23072716	23085114	lncRNA	3.79218	*
102537855	CDHR3	7	NW_021964167.1	ABRR03008474.1	23135739	23197869	protein_coding	3.79218	*
116281332	LOC116281332	7	NW_021964167.1	ABRR03008474.1	23190646	23226601	lncRNA	3.79218	*
102534296	SYPL1	7	NW_021964167.1	ABRR03008474.1	23245820	23254890	protein_coding	3.79218	*
116281333	LOC116281333	7	NW_021964167.1	ABRR03008474.1	23287614	23408743	lncRNA	3.79218	*
102534548	NAMPT	7	NW_021964167.1	ABRR03008474.1	23386814	23424753	protein_coding	3.79218	*
102538381	PIK3CG	7	NW_021964167.1	ABRR03008474.1	23862266	23897843	protein_coding	3.79218	*
102535545	PRKAR2B	7	NW_021964167.1	ABRR03008474.1	23987429	24068041	protein_coding	3.79218	*
102538796	HBP1	7	NW_021964167.1	ABRR03008474.1	24077774	24106483	protein_coding	3.79218	*
102535789	COG5	7	NW_021964167.1	ABRR03008474.1	24106909	24346480	protein_coding	3.79218	*
102524727	AGPAT4	8	NW_021964168.1	ABRR03077236.1	5455809	5578367	protein_coding	3.17382	*
102524979	MAP3K4	8	NW_021964168.1	ABRR03077236.1	5577536	5652972	protein_coding	3.17382	*
116281396	LOC116281396	8	NW_021964168.1	ABRR03077236.1	5664945	5687061	protein_coding	3.17382	*
102525232	LOC102525232	8	NW_021964168.1	ABRR03077236.1	5735413	5779910	protein_coding	3.17382	*
102525488	SLC22A3	8	NW_021964168.1	ABRR03077236.1	5780510	5847773	protein_coding	3.17382	*
116281400	LOC116281400	8	NW_021964168.1	ABRR03077236.1	5915139	5924109	lncRNA	3.17382	*
102542019	LOC102542019	8	NW_021964168.1	ABRR03077236.1	5935528	5971254	protein_coding	3.17382	*
102525726	LOC102525726	8	NW_021964168.1	ABRR03077236.1	6000375	6034406	protein_coding	3.17382	*
102525970	IGF2R	8	NW_021964168.1	ABRR03077236.1	6039619	6118146	protein_coding	3.17382	*
116281452	LOC116281452	8	NW_021964168.1	ABRR03077236.1	6189498	6213732	lncRNA	3.17382	*
102542263	MAS1	8	NW_021964168.1	ABRR03077236.1	6194431	6196286	protein_coding	3.17382	*
116281453	LOC116281453	8	NW_021964168.1	ABRR03077236.1	6231583	6233739	lncRNA	3.17382	*
102526216	PNLDC1	8	NW_021964168.1	ABRR03077236.1	6233538	6249752	protein_coding	3.17382	*
102542498	MRPL18	8	NW_021964168.1	ABRR03077236.1	6252139	6259214	protein_coding	3.17382	*
102543003	TCP1	8	NW_021964168.1	ABRR03077236.1	6259931	6268604	protein_coding	3.17382	*
102542741	ACAT2	8	NW_021964168.1	ABRR03077236.1	6268066	6283958	protein_coding	3.17382	*
102543254	WTAP	8	NW_021964168.1	ABRR03077236.1	6292118	6315173	protein_coding	3.17382	*
102543832	SOD2	8	NW_021964168.1	ABRR03077236.1	6337611	6345760	protein_coding	3.17382	*
102544087	FNDC1	8	NW_021964168.1	ABRR03077236.1	6645152	6712688	protein_coding	3.17382	*
102533246	DOP1A	8	NW_021964168.1	ABRR03077236.1	63767105	63839744	protein_coding	-3.95211		*
102534824	UBE3D	8	NW_021964168.1	ABRR03077236.1	63859402	64129546	protein_coding	-3.95211		*
102533451	TPBG	8	NW_021964168.1	ABRR03077236.1	64411376	64413220	protein_coding	-3.95211		*
116281634	LOC116281634	8	NW_021964168.1	ABRR03077236.1	64425523	64474365	lncRNA	-3.95211		*
102531739	IBTK	8	NW_021964168.1	ABRR03077236.1	64494681	64576534	protein_coding	-3.95211		*
116281636	LOC116281636	8	NW_021964168.1	ABRR03077236.1	64709602	64937785	lncRNA	-3.95211		*
116281637	LOC116281637	8	NW_021964168.1	ABRR03077236.1	64832522	64848192	lncRNA	-3.95211		*
102531495	TENT5A	8	NW_021964168.1	ABRR03077236.1	64944306	64947751	protein_coding	-3.95211		*
102531695	ZFHX3	9	NW_021964171.1	ABRR03004037.1	19688819	19912328	protein_coding	-3.03365		*
116281879	LOC116281879	9	NW_021964171.1	ABRR03004037.1	20015582	20029527	lncRNA	-3.03365		*
116281921	LOC116281921	9	NW_021964171.1	ABRR03004037.1	20059374	20074926	lncRNA	-3.03365		*
102541928	AP1G1	9	NW_021964171.1	ABRR03004037.1	20635637	20725917	protein_coding	4.15229	*		*
102541676	PHLPP2	9	NW_021964171.1	ABRR03004037.1	20735627	20793098	protein_coding	4.15229	*		*
102528220	MARVELD3	9	NW_021964171.1	ABRR03004037.1	20795624	20808629	protein_coding	4.15229	*		*
102541428	TAT	9	NW_021964171.1	ABRR03004037.1	20835543	20845388	protein_coding	4.15229	*		*
102527705	CHST4	9	NW_021964171.1	ABRR03004037.1	20872081	20881580	protein_coding	4.15229	*		*
102540857	ZNF23	9	NW_021964171.1	ABRR03004037.1	20931710	20955674	protein_coding	4.15229	*		*
116281956	TLE7	9	NW_021964171.1	ABRR03004037.1	20967150	20970861	protein_coding	4.15229	*		*
102540603	CALB2	9	NW_021964171.1	ABRR03004037.1	20998435	21024031	protein_coding	4.15229	*		*
102540362	CMTR2	9	NW_021964171.1	ABRR03004037.1	21076538	21083736	protein_coding	4.15229	*		*
102540118	HYDIN	9	NW_021964171.1	ABRR03004037.1	21076626	21458600	protein_coding	4.15229	*		*
116281927	LOC116281927	9	NW_021964171.1	ABRR03004037.1	21458364	21486385	lncRNA	4.15229	*		*
107033121	LOC107033121	9	NW_021964171.1	ABRR03004037.1	21466377	21469248	protein_coding	4.15229	*		*
107033120	LOC107033120	9	NW_021964171.1	ABRR03004037.1	21509293	21523877	protein_coding	4.15229	*		*
102527176	VAC14	9	NW_021964171.1	ABRR03004037.1	21523893	21604098	protein_coding	4.15229	*		*
116281928	LOC116281928	9	NW_021964171.1	ABRR03004037.1	21574657	21579722	lncRNA	4.15229	*		*
102526916	MTSS2	9	NW_021964171.1	ABRR03004037.1	21605106	21627391	protein_coding	4.15229	*		*
102526666	IL34	9	NW_021964171.1	ABRR03004037.1	21627870	21673101	protein_coding	4.15229	*		*
102539387	SF3B3	9	NW_021964171.1	ABRR03004037.1	21681565	21725627	protein_coding	4.15229	*		*
102538806	COG4	9	NW_021964171.1	ABRR03004037.1	21725881	21751707	protein_coding	4.15229	*		*
102538555	FCSK	9	NW_021964171.1	ABRR03004037.1	21749200	21767142	protein_coding	4.15229	*		*
102538299	ST3GAL2	9	NW_021964171.1	ABRR03004037.1	21797745	21821011	protein_coding	4.15229	*		*
102526151	LOC102526151	9	NW_021964171.1	ABRR03004037.1	21830796	21849598	protein_coding	4.15229	*		*
102525904	LOC102525904	9	NW_021964171.1	ABRR03004037.1	21849639	21873529	protein_coding	4.15229	*		*
102538031	AARS1	9	NW_021964171.1	ABRR03004037.1	21877928	21898136	protein_coding	4.15229	*		*
102537774	EXOSC6	9	NW_021964171.1	ABRR03004037.1	21899355	21900833	protein_coding	4.15229	*		*
102537522	CLEC18C	9	NW_021964171.1	ABRR03004037.1	21919808	21932428	protein_coding	4.15229	*		*
102539331	PDPR	9	NW_021964171.1	ABRR03004037.1	21943112	21961064	protein_coding	4.15229	*		*
116281929	LOC116281929	9	NW_021964171.1	ABRR03004037.1	21953511	21956315	lncRNA	4.15229	*		*
102531696	LOC102531696	9	NW_021964171.1	ABRR03004037.1	21959123	21983442	protein_coding	4.15229	*		*
116281930	LOC116281930	9	NW_021964171.1	ABRR03004037.1	21962600	21972617	lncRNA	4.15229	*		*
102531632	GLG1	9	NW_021964171.1	ABRR03004037.1	21994695	22113137	protein_coding	4.15229	*		*
102531882	RFWD3	9	NW_021964171.1	ABRR03004037.1	22120142	22154606	protein_coding	4.15229	*		*
102544445	RSF1	10	NW_021964172.1	ABRR03000127.1	30080700	30204321	protein_coding	-3.14236		*
102544711	AAMDC	10	NW_021964172.1	ABRR03000127.1	30204503	30231000	protein_coding	-3.14236		*
102544979	INTS4	10	NW_021964172.1	ABRR03000127.1	30237148	30317688	protein_coding	-3.14236		*
116282089	LOC116282089	10	NW_021964172.1	ABRR03000127.1	30238953	30250888	lncRNA	-3.14236		*
102526652	KCTD14	10	NW_021964172.1	ABRR03000127.1	30320924	30332014	protein_coding	-3.14236		*
102545240	THRSP	10	NW_021964172.1	ABRR03000127.1	30357091	30360951	protein_coding	-3.14236		*
102545496	NDUFC2	10	NW_021964172.1	ABRR03000127.1	30362247	30369445	protein_coding	-3.14236		*
116282090	LOC116282090	10	NW_021964172.1	ABRR03000127.1	30365730	30369340	lncRNA	-3.14236		*
102545752	ALG8	10	NW_021964172.1	ABRR03000127.1	30381203	30406559	protein_coding	-3.14236		*
102545998	KCTD21	10	NW_021964172.1	ABRR03000127.1	30444660	30460477	protein_coding	-3.14236		*
102524724	USP35	10	NW_021964172.1	ABRR03000127.1	30460627	30504016	protein_coding	-3.14236		*
102524978	GAB2	10	NW_021964172.1	ABRR03000127.1	30506911	30553288	protein_coding	-3.14236		*
102525487	NARS2	10	NW_021964172.1	ABRR03000127.1	30667833	30774827	protein_coding	-3.14236		*
102525231	LOC102525231	10	NW_021964172.1	ABRR03000127.1	30668360	30669909	protein_coding	-3.14236		*
102527164	TENM4	10	NW_021964172.1	ABRR03000127.1	30806329	31023580	protein_coding	-3.14236		*
107034475	LOC107034475	10	NW_021964172.1	ABRR03000127.1	31085256	32312466	protein_coding	-3.14236		*
102535372	FGFR2	11	NW_021964177.1	ABRR03077342.1	773430	874699	protein_coding	3.17267	*
116282488	LOC116282488	11	NW_021964177.1	ABRR03077342.1	888719	920098	lncRNA	3.17267	*
107033181	LOC107033181	11	NW_021964177.1	ABRR03077342.1	894795	897497	lncRNA	3.17267	*
116282489	LOC116282489	11	NW_021964177.1	ABRR03077342.1	1070785	1106594	lncRNA	3.17267	*
102535619	LOC102535619	11	NW_021964177.1	ABRR03077342.1	1087250	1088815	protein_coding	3.17267	*
102535876	WDR11	11	NW_021964177.1	ABRR03077342.1	1331681	1381326	protein_coding	3.17267	*
102536314	PLPP4	11	NW_021964177.1	ABRR03077342.1	1544174	1614259	protein_coding	3.17267	*
116282479	LOC116282479	11	NW_021964177.1	ABRR03077342.1	1834898	1838224	lncRNA	3.17267	*
102536557	SEC23IP	11	NW_021964177.1	ABRR03077342.1	2037046	2073350	protein_coding	3.17267	*
116282618	LOC116282618	12	NW_021964178.1	ABRR03077305.1	6297009	6309684	lncRNA	-3.5072		*
102525172	SLC38A2	12	NW_021964178.1	ABRR03077305.1	6405036	6417324	protein_coding	-3.5072		*
102524924	SLC38A1	12	NW_021964178.1	ABRR03077305.1	6458963	6521023	protein_coding	-3.5072		*
107033415	LOC107033415	12	NW_021964178.1	ABRR03077305.1	6545153	6644191	lncRNA	-3.5072		*
102524666	SCAF11	12	NW_021964178.1	ABRR03077305.1	6662633	6703851	protein_coding	-3.5072		*
102545948	ARID2	12	NW_021964178.1	ABRR03077305.1	6711729	6847684	protein_coding	-3.5072		*
116282570	LOC116282570	12	NW_021964178.1	ABRR03077305.1	6992789	6996391	lncRNA	-3.5072		*
102537206	ANO6	12	NW_021964178.1	ABRR03077305.1	7077726	7221664	protein_coding	-3.5072		*
116282620	LOC116282620	12	NW_021964178.1	ABRR03077305.1	7231355	7250017	lncRNA	-3.5072		*
107033414	LOC107033414	12	NW_021964178.1	ABRR03077305.1	7282173	7361622	lncRNA	-3.5072		*
102531135	WIF1	12	NW_021964178.1	ABRR03077305.1	13575234	13641912	protein_coding	-3.25513		*
102531382	LEMD3	12	NW_021964178.1	ABRR03077305.1	13691846	13749923	protein_coding	-3.25513		*
107033662	LOC107033662	12	NW_021964178.1	ABRR03077305.1	13745889	13768751	lncRNA	-3.25513		*
102531785	MSRB3	12	NW_021964178.1	ABRR03077305.1	13769474	14035986	protein_coding	-3.25513		*
116282634	LOC116282634	12	NW_021964178.1	ABRR03077305.1	14011930	14016944	lncRNA	-3.25513		*
116282633	LOC116282633	12	NW_021964178.1	ABRR03077305.1	14027590	14038511	lncRNA	-3.25513		*
116282572	LOC116282572	12	NW_021964178.1	ABRR03077305.1	14045225	14054268	lncRNA	-3.25513		*
116282635	LOC116282635	12	NW_021964178.1	ABRR03077305.1	14054628	14076051	lncRNA	-3.25513		*
116282636	LOC116282636	12	NW_021964178.1	ABRR03077305.1	14234620	14362510	lncRNA	-3.25513		*
102532025	LLPH	12	NW_021964178.1	ABRR03077305.1	14478038	14487157	protein_coding	-3.25513		*
102532275	TMBIM4	12	NW_021964178.1	ABRR03077305.1	14489773	14511815	protein_coding	-3.25513		*
116282637	LOC116282637	12	NW_021964178.1	ABRR03077305.1	14516150	14521267	lncRNA	-3.25513		*
102532531	IRAK3	12	NW_021964178.1	ABRR03077305.1	14521153	14568569	protein_coding	-3.25513		*
102533100	HELB	12	NW_021964178.1	ABRR03077305.1	14603985	14634337	protein_coding	-3.25513		*
102526438	STAB2	12	NW_021964178.1	ABRR03077305.1	20617217	20751525	protein_coding	-3.62528		*
102533666	C12H12orf42	12	NW_021964178.1	ABRR03077305.1	20902231	20965690	protein_coding	-3.62528		*
116282574	LOC116282574	12	NW_021964178.1	ABRR03077305.1	21107851	21117764	lncRNA	-3.62528		*
102526700	ASCL1	12	NW_021964178.1	ABRR03077305.1	21185635	21188435	protein_coding	-3.62528		*
102526959	PAH	12	NW_021964178.1	ABRR03077305.1	21209723	21273171	protein_coding	-3.62528		*
116282653	LOC116282653	12	NW_021964178.1	ABRR03077305.1	21211205	21494071	lncRNA	-3.62528		*
116282654	LOC116282654	12	NW_021964178.1	ABRR03077305.1	21500372	21541631	lncRNA	-3.62528		*
102527219	IGF1	12	NW_021964178.1	ABRR03077305.1	21542644	21616308	protein_coding	-3.62528		*
102528366	PARPBP	12	NW_021964178.1	ABRR03077305.1	21740788	21805147	protein_coding	-3.62528		*
102528624	PMCH	12	NW_021964178.1	ABRR03077305.1	21750057	21751443	protein_coding	-3.62528		*
102528879	NUP37	12	NW_021964178.1	ABRR03077305.1	21805164	21847858	protein_coding	-3.62528		*
102529142	WASHC3	12	NW_021964178.1	ABRR03077305.1	21856493	21900182	protein_coding	-3.62528		*
107033667	LOC107033667	12	NW_021964178.1	ABRR03077305.1	21906796	21976628	lncRNA	-3.62528		*
102529408	DRAM1	12	NW_021964178.1	ABRR03077305.1	21956853	21991872	protein_coding	-3.62528		*
102533919	GNPTAB	12	NW_021964178.1	ABRR03077305.1	21992518	22082551	protein_coding	-3.62528		*
116282655	LOC116282655	12	NW_021964178.1	ABRR03077305.1	22068132	22072893	lncRNA	-3.62528		*
102544548	CFAP54	12	NW_021964178.1	ABRR03077305.1	25793701	26045046	protein_coding	-3.77065		*
102535041	CDK17	12	NW_021964178.1	ABRR03077305.1	26103973	26193495	protein_coding	-3.77065		*
102534790	ELK3	12	NW_021964178.1	ABRR03077305.1	26196566	26233920	protein_coding	-3.77065		*
102534137	LTA4H	12	NW_021964178.1	ABRR03077305.1	26375509	26405312	protein_coding	-3.77065		*
102533382	HAL	12	NW_021964178.1	ABRR03077305.1	26409149	26431773	protein_coding	-3.77065		*
102533140	AMDHD1	12	NW_021964178.1	ABRR03077305.1	26435446	26454180	protein_coding	-3.77065		*
102544015	CCDC38	12	NW_021964178.1	ABRR03077305.1	26460315	26500668	protein_coding	-3.77065		*
102543758	SNRPF	12	NW_021964178.1	ABRR03077305.1	26501264	26509453	protein_coding	-3.77065		*
102532400	NTN4	12	NW_021964178.1	ABRR03077305.1	26556722	26661476	protein_coding	-3.77065		*
107034590	LOC107034590	12	NW_021964178.1	ABRR03077305.1	26560424	26727326	lncRNA	-3.77065		*
102532146	USP44	12	NW_021964178.1	ABRR03077305.1	26727392	26749957	protein_coding	-3.77065		*
102531567	METAP2	12	NW_021964178.1	ABRR03077305.1	26753016	26782830	protein_coding	-3.77065		*
116282669	LOC116282669	12	NW_021964178.1	ABRR03077305.1	26782914	26816594	lncRNA	-3.77065		*
102531327	VEZT	12	NW_021964178.1	ABRR03077305.1	26890275	26946211	protein_coding	-3.77065		*
102531078	FGD6	12	NW_021964178.1	ABRR03077305.1	26946245	27044390	protein_coding	-3.77065		*
102530829	NR2C1	12	NW_021964178.1	ABRR03077305.1	27049267	27085118	protein_coding	-3.77065		*
102530402	NDUFA12	12	NW_021964178.1	ABRR03077305.1	27088907	27111660	protein_coding	-3.77065		*
116282578	LOC116282578	12	NW_021964178.1	ABRR03077305.1	27160383	27161832	lncRNA	-3.77065		*
116282671	LOC116282671	12	NW_021964178.1	ABRR03077305.1	27168988	27175883	lncRNA	-3.77065		*
102529889	TMCC3	12	NW_021964178.1	ABRR03077305.1	27182761	27444154	protein_coding	-3.77065		*
102529605	CEP83	12	NW_021964178.1	ABRR03077305.1	27444064	27612106	protein_coding	-3.77065		*
102543258	PLXNC1	12	NW_021964178.1	ABRR03077305.1	27601293	27742067	protein_coding	-3.77065		*
116282672	LOC116282672	12	NW_021964178.1	ABRR03077305.1	27933779	27952767	lncRNA	-3.77065		*
102529342	CRADD	12	NW_021964178.1	ABRR03077305.1	27963573	28111350	protein_coding	-3.77065		*
116282673	LOC116282673	12	NW_021964178.1	ABRR03077305.1	28068133	28086193	lncRNA	-3.77065		*
102530201	GIPC2	13	NW_021964180.1	ABRR03000032.1	9622308	9702142	protein_coding	3.37879	*
116282802	LOC116282802	13	NW_021964180.1	ABRR03000032.1	9952330	9953939	lncRNA	3.37879	*
102529947	PTGFR	13	NW_021964180.1	ABRR03000032.1	9960907	10005273	protein_coding	3.37879	*
102536593	IFI44L	13	NW_021964180.1	ABRR03000032.1	10030385	10051034	protein_coding	3.37879	*
102536355	IFI44	13	NW_021964180.1	ABRR03000032.1	10057184	10070773	protein_coding	3.37879	*
102529670	ADGRL4	13	NW_021964180.1	ABRR03000032.1	10248395	10368983	protein_coding	3.37879	*
102534520	EPSTI1	14	NW_021964184.1	ABRR03000081.1	10941125	11020986	protein_coding	-3.19609		*
102534767	DNAJC15	14	NW_021964184.1	ABRR03000081.1	11020752	11096257	protein_coding	-3.19609		*
102535261	ENOX1	14	NW_021964184.1	ABRR03000081.1	11195540	11716521	protein_coding	-3.19609		*
102527067	CCDC122	14	NW_021964184.1	ABRR03000081.1	11754909	11837457	protein_coding	-3.19609		*
102527494	LACC1	14	NW_021964184.1	ABRR03000081.1	11786915	11799318	protein_coding	-3.19609		*
102535514	SMIM2	14	NW_021964184.1	ABRR03000081.1	12007534	12012957	protein_coding	-3.19609		*
116283431	LOC116283431	15	NW_021964185.1	ABRR03000046.1	3991781	3993283	lncRNA	3.33406	*
107033800	LOC107033800	15	NW_021964185.1	ABRR03000046.1	4926628	4942978	lncRNA	3.33406	*
116283434	LOC116283434	15	NW_021964185.1	ABRR03000046.1	9096846	9107057	lncRNA	3.21898	*
116283467	LOC116283467	15	NW_021964185.1	ABRR03000046.1	9275317	9291430	lncRNA	3.21898	*
102544085	NBAS	15	NW_021964185.1	ABRR03000046.1	9669796	9958903	protein_coding	3.21898	*
102526733	DDX1	15	NW_021964185.1	ABRR03000046.1	9973264	10010891	protein_coding	3.21898	*
102545721	TAMM41	17	NW_021964193.1	ABRR03000981.1	3351154	3448184	protein_coding	3.20787	*
102546159	VGLL4	17	NW_021964193.1	ABRR03000981.1	3556757	3579385	protein_coding	3.20787	*
102524877	ATG7	17	NW_021964193.1	ABRR03000981.1	3569235	3878944	protein_coding	3.20787	*
102525124	HRH1	17	NW_021964193.1	ABRR03000981.1	3802159	3879043	protein_coding	3.20787	*
102525379	SLC6A1	17	NW_021964193.1	ABRR03000981.1	3980467	4001544	protein_coding	3.20787	*
116283927	LOC116283927	17	NW_021964193.1	ABRR03000981.1	4004032	4018632	lncRNA	3.20787	*
102542469	SLC6A11	17	NW_021964193.1	ABRR03000981.1	4062257	4172253	protein_coding	3.20787	*
116283928	LOC116283928	17	NW_021964193.1	ABRR03000981.1	4125503	4153262	lncRNA	3.20787	*
116283881	LOC116283881	17	NW_021964193.1	ABRR03000981.1	4170211	4501520	protein_coding	3.20787	*
116284134	LOC116284134	18	NW_021964194.1	ABRR03003094.1	5823095	5844902	lncRNA	-3.07237		*
116284115	LOC116284115	18	NW_021964194.1	ABRR03003094.1	5856371	5901579	protein_coding	-3.07237		*
102545892	SNX29	18	NW_021964194.1	ABRR03003094.1	9925928	10565907	protein_coding	-3.8486		*
116284142	LOC116284142	18	NW_021964194.1	ABRR03003094.1	10293840	10310234	lncRNA	-3.8486		*
116284143	LOC116284143	18	NW_021964194.1	ABRR03003094.1	10438761	10447267	lncRNA	-3.8486		*
102545640	CPPED1	18	NW_021964194.1	ABRR03003094.1	10589089	10703287	protein_coding	-3.8486		*
102545385	SHISA9	18	NW_021964194.1	ABRR03003094.1	10762171	11030617	protein_coding	-3.8486		*
102538633	SLC17A1	20	NW_021964197.1	ABRR03077292.1	17443987	17485479	protein_coding	-3.01582		*
102538889	SLC17A3	20	NW_021964197.1	ABRR03077292.1	17497187	17518527	protein_coding	-3.01582		*
102538198	SLC17A2	20	NW_021964197.1	ABRR03077292.1	17537404	17553805	protein_coding	-3.01582		*
102537291	TRIM38	20	NW_021964197.1	ABRR03077292.1	17567235	17580838	protein_coding	-3.01582		*
116284479	LOC116284479	20	NW_021964197.1	ABRR03077292.1	17588789	17590594	lncRNA	-3.01582		*
102541542	LOC102541542	20	NW_021964197.1	ABRR03077292.1	17596584	17598233	protein_coding	-3.01582		*
102537048	LOC102537048	20	NW_021964197.1	ABRR03077292.1	17599620	17602467	protein_coding	-3.01582		*
107032840	LOC107032840	20	NW_021964197.1	ABRR03077292.1	17605152	17605877	protein_coding	-3.01582		*
102541047	LOC102541047	20	NW_021964197.1	ABRR03077292.1	17608589	17610642	protein_coding	-3.01582		*
116284485	LOC116284485	20	NW_021964197.1	ABRR03077292.1	17611531	17612024	protein_coding	-3.01582		*
102540800	LOC102540800	20	NW_021964197.1	ABRR03077292.1	17616174	17616671	protein_coding	-3.01582		*
102536804	H1-2	20	NW_021964197.1	ABRR03077292.1	17625265	17627244	protein_coding	-3.01582		*
107035025	LOC107035025	20	NW_021964197.1	ABRR03077292.1	17630582	17637812	lncRNA	-3.01582		*
102535077	HFE	20	NW_021964197.1	ABRR03077292.1	17637818	17645683	protein_coding	-3.01582		*
116284491	LOC116284491	20	NW_021964197.1	ABRR03077292.1	17651931	17652308	protein_coding	-3.01582		*
102540309	H1-6	20	NW_021964197.1	ABRR03077292.1	17654180	17654830	protein_coding	-3.01582		*
102540062	LOC102540062	20	NW_021964197.1	ABRR03077292.1	17664121	17664681	protein_coding	-3.01582		*
102534827	LOC102534827	20	NW_021964197.1	ABRR03077292.1	17664913	17672974	protein_coding	-3.01582		*
102534584	H1-4	20	NW_021964197.1	ABRR03077292.1	17689871	17690654	protein_coding	-3.01582		*
102533814	LOC102533814	20	NW_021964197.1	ABRR03077292.1	17691527	17697933	protein_coding	-3.01582		*
102534079	LOC102534079	20	NW_021964197.1	ABRR03077292.1	17713576	17714062	protein_coding	-3.01582		*
116284402	LOC116284402	20	NW_021964197.1	ABRR03077292.1	17717807	17736408	protein_coding	-3.01582		*
102534331	LOC102534331	20	NW_021964197.1	ABRR03077292.1	17718913	17725275	protein_coding	-3.01582		*
102533559	LOC102533559	20	NW_021964197.1	ABRR03077292.1	17734906	17751945	protein_coding	-3.01582		*
107035021	LOC107035021	20	NW_021964197.1	ABRR03077292.1	17741933	17770081	protein_coding	-3.01582		*
102539322	LOC102539322	20	NW_021964197.1	ABRR03077292.1	17746624	17761703	protein_coding	-3.01582		*
102539566	LOC102539566	20	NW_021964197.1	ABRR03077292.1	17749325	17749819	protein_coding	-3.01582		*
107032866	LOC107032866	20	NW_021964197.1	ABRR03077292.1	17755058	17757050	protein_coding	-3.01582		*
102532833	LOC102532833	20	NW_021964197.1	ABRR03077292.1	17774635	17775905	protein_coding	-3.01582		*
102532586	LOC102532586	20	NW_021964197.1	ABRR03077292.1	17779422	17795490	protein_coding	-3.01582		*
102533078	LOC102533078	20	NW_021964197.1	ABRR03077292.1	17791232	17791799	protein_coding	-3.01582		*
116284496	LOC116284496	20	NW_021964197.1	ABRR03077292.1	17813584	17821856	lncRNA	-3.01582		*
102538829	LOC102538829	20	NW_021964197.1	ABRR03077292.1	17827508	17836961	protein_coding	-3.01582		*
102532342	BTN3A3	20	NW_021964197.1	ABRR03077292.1	17842911	17857105	protein_coding	-3.01582		*
102538576	LOC102538576	20	NW_021964197.1	ABRR03077292.1	17858470	17871005	protein_coding	-3.01582		*
102532090	BTN1A1	20	NW_021964197.1	ABRR03077292.1	17884155	17891677	protein_coding	-3.01582		*
116284490	HMGN4	20	NW_021964197.1	ABRR03077292.1	17903761	17908987	protein_coding	-3.01582		*
107035026	LOC107035026	20	NW_021964197.1	ABRR03077292.1	17920632	17931801	lncRNA	-3.01582		*
102538323	ABT1	20	NW_021964197.1	ABRR03077292.1	17931907	17935060	protein_coding	-3.01582		*
116284483	LOC116284483	20	NW_021964197.1	ABRR03077292.1	17939870	17942185	protein_coding	-3.01582		*
102531598	ZNF322	20	NW_021964197.1	ABRR03077292.1	17952151	17964421	protein_coding	-3.01582		*
102537796	LOC102537796	20	NW_021964197.1	ABRR03077292.1	18031325	18037178	protein_coding	-3.01582		*
107035023	LOC107035023	20	NW_021964197.1	ABRR03077292.1	18037021	18037675	protein_coding	-3.01582		*
116284492	LOC116284492	20	NW_021964197.1	ABRR03077292.1	18045197	18045562	protein_coding	-3.01582		*
102531117	LOC102531117	20	NW_021964197.1	ABRR03077292.1	18047004	18060776	protein_coding	-3.01582		*
116284494	LOC116284494	20	NW_021964197.1	ABRR03077292.1	18062642	18065867	lncRNA	-3.01582		*
102530874	PRSS16	20	NW_021964197.1	ABRR03077292.1	18069760	18095590	protein_coding	-3.01582		*
102544365	POM121L2	20	NW_021964197.1	ABRR03077292.1	18134878	18137981	protein_coding	-3.01582		*
102529086	ZNF391	20	NW_021964197.1	ABRR03077292.1	18144740	18169405	protein_coding	-3.01582		*
116284497	LOC116284497	20	NW_021964197.1	ABRR03077292.1	18145507	18157796	lncRNA	-3.01582		*
102528826	ZNF184	20	NW_021964197.1	ABRR03077292.1	18166491	18184088	protein_coding	-3.01582		*
107034639	LOC107034639	20	NW_021964197.1	ABRR03077292.1	18296138	18298418	lncRNA	-3.01582		*
116284495	LOC116284495	20	NW_021964197.1	ABRR03077292.1	18301797	18309215	lncRNA	-3.01582		*
102533531	LOC102533531	20	NW_021964197.1	ABRR03077292.1	18336489	18340020	protein_coding	-3.01582		*
102528575	LOC102528575	20	NW_021964197.1	ABRR03077292.1	18342233	18342702	protein_coding	-3.01582		*
102528058	LOC102528058	20	NW_021964197.1	ABRR03077292.1	18342885	18364262	protein_coding	-3.01582		*
102528314	LOC102528314	20	NW_021964197.1	ABRR03077292.1	18343886	18348292	protein_coding	-3.01582		*
116284488	LOC116284488	20	NW_021964197.1	ABRR03077292.1	18349348	18350385	protein_coding	-3.01582		*
102533785	LOC102533785	20	NW_021964197.1	ABRR03077292.1	18354367	18355060	protein_coding	-3.01582		*
102527798	LOC102527798	20	NW_021964197.1	ABRR03077292.1	18367756	18368172	protein_coding	-3.01582		*
116284404	LOC116284404	20	NW_021964197.1	ABRR03077292.1	18368442	18369185	protein_coding	-3.01582		*
102527527	H1-5	20	NW_021964197.1	ABRR03077292.1	18369427	18370382	protein_coding	-3.01582		*
116284493	LOC116284493	20	NW_021964197.1	ABRR03077292.1	18375175	18375535	protein_coding	-3.01582		*
102527007	LOC102527007	20	NW_021964197.1	ABRR03077292.1	18395463	18402358	protein_coding	-3.01582		*
102534298	LOC102534298	20	NW_021964197.1	ABRR03077292.1	18418317	18419889	protein_coding	-3.01582		*
102534551	LOC102534551	20	NW_021964197.1	ABRR03077292.1	18428345	18430188	protein_coding	-3.01582		*
102534796	LOC102534796	20	NW_021964197.1	ABRR03077292.1	18436317	18438141	protein_coding	-3.01582		*
107034580	TSACC	21	NW_021964201.1	ABRR03077373.1	7770765	7776705	protein_coding	3.48867	*
102533959	RHBG	21	NW_021964201.1	ABRR03077373.1	7784013	7795373	protein_coding	3.48867	*
107034581	C21H1orf61	21	NW_021964201.1	ABRR03077373.1	7810980	7853596	protein_coding	3.48867	*
102533704	MEF2D	21	NW_021964201.1	ABRR03077373.1	7859329	7892246	protein_coding	3.48867	*
116284960	LOC116284960	21	NW_021964201.1	ABRR03077373.1	7892362	7893624	lncRNA	3.48867	*
102533454	IQGAP3	21	NW_021964201.1	ABRR03077373.1	7911521	7963363	protein_coding	3.48867	*
102544453	TTC24	21	NW_021964201.1	ABRR03077373.1	7952092	7957164	protein_coding	3.48867	*
102532969	NAXE	21	NW_021964201.1	ABRR03077373.1	7964887	7966806	protein_coding	3.48867	*
102533218	GPATCH4	21	NW_021964201.1	ABRR03077373.1	7967737	7974228	protein_coding	3.48867	*
102532566	HAPLN2	21	NW_021964201.1	ABRR03077373.1	7985617	7994677	protein_coding	3.48867	*
102532148	BCAN	21	NW_021964201.1	ABRR03077373.1	8002275	8019694	protein_coding	3.48867	*
102531910	NES	21	NW_021964201.1	ABRR03077373.1	8028085	8038181	protein_coding	3.48867	*
102531662	CRABP2	21	NW_021964201.1	ABRR03077373.1	8054288	8059279	protein_coding	3.48867	*
102531419	ISG20L2	21	NW_021964201.1	ABRR03077373.1	8072745	8077979	protein_coding	3.48867	*
102531176	RRNAD1	21	NW_021964201.1	ABRR03077373.1	8078599	8085141	protein_coding	3.48867	*
102530765	MRPL24	21	NW_021964201.1	ABRR03077373.1	8085458	8089326	protein_coding	3.48867	*
102530145	HDGF	21	NW_021964201.1	ABRR03077373.1	8090225	8093607	protein_coding	3.48867	*
102529893	PRCC	21	NW_021964201.1	ABRR03077373.1	8112740	8134476	protein_coding	3.48867	*
102544183	SH2D2A	21	NW_021964201.1	ABRR03077373.1	8139191	8148687	protein_coding	3.48867	*
102529610	INSRR	21	NW_021964201.1	ABRR03077373.1	8165251	8181340	protein_coding	3.48867	*
102543920	NTRK1	21	NW_021964201.1	ABRR03077373.1	8184956	8202335	protein_coding	3.48867	*
116284961	LOC116284961	21	NW_021964201.1	ABRR03077373.1	8212531	8215006	lncRNA	3.48867	*
102543672	PEAR1	21	NW_021964201.1	ABRR03077373.1	8216051	8234431	protein_coding	3.48867	*
102543422	LRRC71	21	NW_021964201.1	ABRR03077373.1	8235361	8245302	protein_coding	3.48867	*
102543172	ARHGEF11	21	NW_021964201.1	ABRR03077373.1	8247728	8342847	protein_coding	3.48867	*
116284971	LOC116284971	21	NW_021964201.1	ABRR03077373.1	8363147	8365221	protein_coding	3.48867	*
102529346	ETV3L	21	NW_021964201.1	ABRR03077373.1	8368354	8376654	protein_coding	3.48867	*
102529078	ETV3	21	NW_021964201.1	ABRR03077373.1	8389342	8400440	protein_coding	3.48867	*
116284914	LOC116284914	21	NW_021964201.1	ABRR03077373.1	8403129	8403666	lncRNA	3.48867	*
107035155	LOC107035155	21	NW_021964201.1	ABRR03077373.1	8511036	8529543	protein_coding	3.48867	*
107035156	LOC107035156	21	NW_021964201.1	ABRR03077373.1	8558546	8584108	protein_coding	3.48867	*
102534046	FCRL5	21	NW_021964201.1	ABRR03077373.1	8614807	8644305	protein_coding	3.48867	*
116284963	LOC116284963	21	NW_021964201.1	ABRR03077373.1	8630871	8642214	lncRNA	3.48867	*
102534304	FCRL4	21	NW_021964201.1	ABRR03077373.1	8663018	8685317	protein_coding	3.48867	*
107034675	FCRL3	21	NW_021964201.1	ABRR03077373.1	8711769	8743379	protein_coding	3.48867	*
102533788	LOC102533788	21	NW_021964201.1	ABRR03077373.1	8724398	8724992	protein_coding	3.48867	*
102534302	FCRL1	21	NW_021964201.1	ABRR03077373.1	8774936	8790126	protein_coding	3.48867	*
116284964	LOC116284964	21	NW_021964201.1	ABRR03077373.1	8796489	8799824	lncRNA	3.48867	*
102534800	CD5L	21	NW_021964201.1	ABRR03077373.1	8819551	8856980	protein_coding	3.48867	*
116285216	LOC116285216	23	NW_021964204.1	ABRR03077225.1	13169628	13175074	lncRNA	3.06776	*
102529084	CNIH3	23	NW_021964204.1	ABRR03077225.1	13210049	13329543	protein_coding	3.06776	*
116285252	LOC116285252	23	NW_021964204.1	ABRR03077225.1	13335663	13386764	lncRNA	3.06776	*
102529350	WDR26	23	NW_021964204.1	ABRR03077225.1	13437992	13476536	protein_coding	3.06776	*
102529806	CNIH4	23	NW_021964204.1	ABRR03077225.1	13481477	13501090	protein_coding	3.06776	*
102530503	NVL	23	NW_021964204.1	ABRR03077225.1	13516315	13596607	protein_coding	3.06776	*
102530249	LOC102530249	23	NW_021964204.1	ABRR03077225.1	13519483	13540062	protein_coding	3.06776	*
102546011	DEGS1	23	NW_021964204.1	ABRR03077225.1	13623408	13628419	protein_coding	3.06776	*
107033066	LOC107033066	23	NW_021964204.1	ABRR03077225.1	13632243	13658349	lncRNA	3.06776	*
102530932	FBXO28	23	NW_021964204.1	ABRR03077225.1	13650558	13678210	protein_coding	3.06776	*
102531179	TP53BP2	23	NW_021964204.1	ABRR03077225.1	13740295	13794505	protein_coding	3.06776	*
102524736	CAPN2	23	NW_021964204.1	ABRR03077225.1	13796745	13840582	protein_coding	3.06776	*
102531573	CAPN8	23	NW_021964204.1	ABRR03077225.1	13876145	13930205	protein_coding	3.06776	*
102531824	CCDC185	23	NW_021964204.1	ABRR03077225.1	14033177	14035213	protein_coding	3.06776	*
102532063	SUSD4	23	NW_021964204.1	ABRR03077225.1	14057773	14167009	protein_coding	3.06776	*
102539260	LRRC6	25	NW_021964206.1	ABRR03000001.1	5181490	5238272	protein_coding	3.23846	*
102543138	TMEM71	25	NW_021964206.1	ABRR03000001.1	5249538	5273466	protein_coding	3.23846	*
102538864	PHF20L1	25	NW_021964206.1	ABRR03000001.1	5288284	5362775	protein_coding	3.23846	*
102542879	TG	25	NW_021964206.1	ABRR03000001.1	5370313	5576413	protein_coding	3.23846	*
102538260	SLA	25	NW_021964206.1	ABRR03000001.1	5482841	5523853	protein_coding	3.23846	*
102537992	CCN4	25	NW_021964206.1	ABRR03000001.1	5615479	5642657	protein_coding	3.23846	*
102537735	NDRG1	25	NW_021964206.1	ABRR03000001.1	5650290	5699533	protein_coding	3.23846	*
116285399	LOC116285399	25	NW_021964206.1	ABRR03000001.1	5726776	5733442	lncRNA	3.23846	*
102537485	ST3GAL1	25	NW_021964206.1	ABRR03000001.1	5788731	5873266	protein_coding	3.23846	*
116285400	LOC116285400	25	NW_021964206.1	ABRR03000001.1	5873497	5875555	lncRNA	3.23846	*
116285381	LOC116285381	25	NW_021964206.1	ABRR03000001.1	6097262	6134916	lncRNA	3.23846	*
102534458	LOC102534458	28	NW_021964212.1	ABRR03077348.1	234480	285363	protein_coding	-3.22978		*
107034653	LOC107034653	28	NW_021964212.1	ABRR03077348.1	291083	299486	protein_coding	-3.22978		*
116285889	LOC116285889	28	NW_021964212.1	ABRR03077348.1	298934	299350	lncRNA	-3.22978		*
116285890	LOC116285890	28	NW_021964212.1	ABRR03077348.1	429762	437727	protein_coding	-3.22978		*
116285891	LOC116285891	28	NW_021964212.1	ABRR03077348.1	447275	449972	lncRNA	-3.22978		*
102533710	SOWAHC	28	NW_021964212.1	ABRR03077348.1	463398	466968	protein_coding	-3.22978		*
102530770	SEPTIN10	28	NW_021964212.1	ABRR03077348.1	468432	519884	protein_coding	-3.22978		*
116285892	LOC116285892	28	NW_021964212.1	ABRR03077348.1	523501	527726	lncRNA	-3.22978		*
102533462	SH3RF3	28	NW_021964212.1	ABRR03077348.1	534874	650955	protein_coding	-3.22978		*
102533225	EDAR	28	NW_021964212.1	ABRR03077348.1	698775	758850	protein_coding	-3.22978		*
116285879	LOC116285879	28	NW_021964212.1	ABRR03077348.1	768647	769856	lncRNA	-3.22978		*
102532974	CCDC138	28	NW_021964212.1	ABRR03077348.1	777633	814341	protein_coding	-3.22978		*
102530506	RGPD4	28	NW_021964212.1	ABRR03077348.1	814780	858561	protein_coding	-3.22978		*
102530252	LIMS1	28	NW_021964212.1	ABRR03077348.1	874293	927852	protein_coding	-3.22978		*
102529987	GCC2	28	NW_021964212.1	ABRR03077348.1	961979	999277	protein_coding	-3.22978		*
102532488	LOC102532488	28	NW_021964212.1	ABRR03077348.1	1001747	1010911	protein_coding	-3.22978		*
116285893	LOC116285893	28	NW_021964212.1	ABRR03077348.1	1014409	1018525	lncRNA	-3.22978		*
102529714	LOC102529714	28	NW_021964212.1	ABRR03077348.1	1021360	1030866	protein_coding	-3.22978		*
102532231	LOC102532231	28	NW_021964212.1	ABRR03077348.1	1034760	1043602	protein_coding	-3.22978		*
102529454	SLC5A7	28	NW_021964212.1	ABRR03077348.1	1115712	1135971	protein_coding	-3.22978		*
116285880	LOC116285880	28	NW_021964212.1	ABRR03077348.1	1223311	1227798	lncRNA	-3.22978		*
116285894	LOC116285894	28	NW_021964212.1	ABRR03077348.1	1232241	1240620	lncRNA	-3.22978		*
102540879	LRRTM4	28	NW_021964212.1	ABRR03077348.1	15169719	15181530	protein_coding	3.40974	*
102525781	IMPAD1	29	NW_021964213.1	ABRR03000003.1	4136439	4152662	protein_coding	-3.60667		*
116285977	LOC116285977	29	NW_021964213.1	ABRR03000003.1	4166595	4175872	lncRNA	-3.60667		*
107033556	LOC107033556	29	NW_021964213.1	ABRR03000003.1	4473642	4567786	lncRNA	-3.60667		*
102539245	FAM110B	29	NW_021964213.1	ABRR03000003.1	4579344	4582762	protein_coding	-3.60667		*
102539487	UBXN2B	29	NW_021964213.1	ABRR03000003.1	4734288	4755402	protein_coding	-3.60667		*
102526027	LOC102526027	29	NW_021964213.1	ABRR03000003.1	4780041	4791820	protein_coding	-3.60667		*
116285959	LOC116285959	29	NW_021964213.1	ABRR03000003.1	4802549	4807043	lncRNA	-3.60667		*
102526284	SDCBP	29	NW_021964213.1	ABRR03000003.1	4820968	4835216	protein_coding	-3.60667		*
102539741	NSMAF	29	NW_021964213.1	ABRR03000003.1	4835719	4885995	protein_coding	-3.60667		*
116285978	LOC116285978	29	NW_021964213.1	ABRR03000003.1	4894808	4918343	lncRNA	-3.60667		*
102527052	TOX	29	NW_021964213.1	ABRR03000003.1	4968673	5242002	protein_coding	-3.60667		*
102537105	DENND5B	34	NW_021964223.1	ABRR03077286.1	1838412	1940285	protein_coding	-3.30791		*
102536867	SINHCAF	34	NW_021964223.1	ABRR03077286.1	1992980	2019998	protein_coding	-3.30791		*
102536312	CAPRIN2	34	NW_021964223.1	ABRR03077286.1	2074586	2112329	protein_coding	-3.30791		*
116276836	LOC116276836	34	NW_021964223.1	ABRR03077286.1	2113245	2126243	lncRNA	-3.30791		*
102536053	IPO8	34	NW_021964223.1	ABRR03077286.1	2130849	2184734	protein_coding	-3.30791		*
116276959	LOC116276959	34	NW_021964223.1	ABRR03077286.1	2352808	2363005	lncRNA	-3.30791		*
102535804	TMTC1	34	NW_021964223.1	ABRR03077286.1	2428796	2667866	protein_coding	-3.30791		*
102535557	ERGIC2	34	NW_021964223.1	ABRR03077286.1	2726820	2757044	protein_coding	-3.30791		*
102535301	FAR2	34	NW_021964223.1	ABRR03077286.1	2761031	2888070	protein_coding	-3.30791		*
102540545	WDR62	na	NW_021970487.1	ABRR03001561.1	202601	244814	protein_coding	3.05789	*
102540297	THAP8	na	NW_021970487.1	ABRR03001561.1	244947	255568	protein_coding	3.05789	*
102524850	CLIP3	na	NW_021970487.1	ABRR03001561.1	256816	269159	protein_coding	3.05789	*
116277568	LOC116277568	na	NW_021970487.1	ABRR03001561.1	265384	269415	lncRNA	3.05789	*
102540051	ALKBH6	na	NW_021970487.1	ABRR03001561.1	269562	274288	protein_coding	3.05789	*
102525094	SYNE4	na	NW_021970487.1	ABRR03001561.1	274282	278828	protein_coding	3.05789	*
102525346	SDHAF1	na	NW_021970487.1	ABRR03001561.1	281310	285605	protein_coding	3.05789	*
116277584	LOC116277584	na	NW_021970487.1	ABRR03001561.1	285875	294501	protein_coding	3.05789	*
102539796	LRFN3	na	NW_021970487.1	ABRR03001561.1	310308	316998	protein_coding	3.05789	*
102525607	TYROBP	na	NW_021970487.1	ABRR03001561.1	341271	344277	protein_coding	3.05789	*
102525997	HCST	na	NW_021970487.1	ABRR03001561.1	344416	346530	protein_coding	3.05789	*
102526605	NFKBID	na	NW_021970487.1	ABRR03001561.1	347182	354463	protein_coding	3.05789	*
102526861	APLP1	na	NW_021970487.1	ABRR03001561.1	357601	366634	protein_coding	3.05789	*
102539552	KIRREL2	na	NW_021970487.1	ABRR03001561.1	367533	375357	protein_coding	3.05789	*
102539309	NPHS1	na	NW_021970487.1	ABRR03001561.1	378295	396353	protein_coding	3.05789	*
102527118	PRODH2	na	NW_021970487.1	ABRR03001561.1	405336	417257	protein_coding	3.05789	*
107034821	LOC107034821	na	NW_021970487.1	ABRR03001561.1	417340	426296	protein_coding	3.05789	*
102527365	ARHGAP33	na	NW_021970487.1	ABRR03001561.1	426353	439491	protein_coding	3.05789	*
102527630	PROSER3	na	NW_021970487.1	ABRR03001561.1	440824	451690	protein_coding	3.05789	*
102527895	HSPB6	na	NW_021970487.1	ABRR03001561.1	452599	455232	protein_coding	3.05789	*
102528152	LIN37	na	NW_021970487.1	ABRR03001561.1	455287	460168	protein_coding	3.05789	*
102528413	PSENEN	na	NW_021970487.1	ABRR03001561.1	461929	463348	protein_coding	3.05789	*
102528669	U2AF1L4	na	NW_021970487.1	ABRR03001561.1	463365	465675	protein_coding	3.05789	*
102538817	IGFLR1	na	NW_021970487.1	ABRR03001561.1	465826	468438	protein_coding	3.05789	*
102538562	KMT2B	na	NW_021970487.1	ABRR03001561.1	468830	487825	protein_coding	3.05789	*
102529098	ZBTB32	na	NW_021970487.1	ABRR03001561.1	490324	499717	protein_coding	3.05789	*
102529367	UPK1A	na	NW_021970487.1	ABRR03001561.1	520820	534709	protein_coding	3.05789	*
102529630	LOC102529630	na	NW_021970487.1	ABRR03001561.1	536533	545198	protein_coding	3.05789	*
102529912	ETV2	na	NW_021970487.1	ABRR03001561.1	546682	548940	protein_coding	3.05789	*
102530335	RBM42	na	NW_021970487.1	ABRR03001561.1	552625	560799	protein_coding	3.05789	*
102530599	HAUS5	na	NW_021970487.1	ABRR03001561.1	565318	576248	protein_coding	3.05789	*
102530856	ATP4A	na	NW_021970487.1	ABRR03001561.1	576281	653434	protein_coding	3.05789	*
102531270	TMEM147	na	NW_021970487.1	ABRR03001561.1	656912	658786	protein_coding	3.05789	*
102532074	DMKN	na	NW_021970487.1	ABRR03001561.1	659317	696962	protein_coding	3.05789	*
102531676	GAPDHS	na	NW_021970487.1	ABRR03001561.1	659343	669719	protein_coding	3.05789	*
107034828	KRTDAP	na	NW_021970487.1	ABRR03001561.1	702400	705440	protein_coding	3.05789	*
102532330	FFAR2	na	NW_021970487.1	ABRR03001561.1	729647	732359	protein_coding	3.05789	*
102532746	FFAR3	na	NW_021970487.1	ABRR03001561.1	776745	782549	protein_coding	3.05789	*
102533156	FFAR1	na	NW_021970487.1	ABRR03001561.1	782465	783461	protein_coding	3.05789	*
102533393	CD22	na	NW_021970487.1	ABRR03001561.1	783610	799373	protein_coding	3.05789	*
102533638	MAG	na	NW_021970487.1	ABRR03001561.1	810866	825471	protein_coding	3.05789	*
102534063	HAMP	na	NW_021970487.1	ABRR03001561.1	829680	831184	protein_coding	3.05789	*
102537784	USF2	na	NW_021970487.1	ABRR03001561.1	833387	843437	protein_coding	3.05789	*
102537533	LSR	na	NW_021970487.1	ABRR03001561.1	843948	857934	protein_coding	3.05789	*
107034825	LOC107034825	na	NW_021970487.1	ABRR03001561.1	866362	869864	protein_coding	3.05789	*
102534316	LOC102534316	na	NW_021970487.1	ABRR03001561.1	875840	879931	protein_coding	3.05789	*
107034827	FXYD5	na	NW_021970487.1	ABRR03001561.1	898042	909824	protein_coding	3.05789	*
102534569	FXYD7	na	NW_021970487.1	ABRR03001561.1	909963	918781	protein_coding	3.05789	*
102534812	FXYD1	na	NW_021970487.1	ABRR03001561.1	918863	923149	protein_coding	3.05789	*
102537277	LGI4	na	NW_021970487.1	ABRR03001561.1	926420	935139	protein_coding	3.05789	*
102537034	FXYD3	na	NW_021970487.1	ABRR03001561.1	936006	941835	protein_coding	3.05789	*
102536793	HPN	na	NW_021970487.1	ABRR03001561.1	969311	985809	protein_coding	3.05789	*
102536563	SCN1B	na	NW_021970487.1	ABRR03001561.1	987133	995037	protein_coding	3.05789	*
102535216	GRAMD1A	na	NW_021970487.1	ABRR03001561.1	999536	1023040	protein_coding	3.05789	*
116277573	LOC116277573	na	NW_021970487.1	ABRR03001561.1	1033801	1042167	lncRNA	3.05789	*
102536321	ZNF792	na	NW_021970487.1	ABRR03001561.1	1058443	1063468	protein_coding	3.05789	*
102544038	ZNF30	na	NW_021970487.1	ABRR03001561.1	1074850	1089098	protein_coding	3.05789	*
102543534	LOC102543534	na	NW_021970487.1	ABRR03001561.1	1089102	1171556	lncRNA	3.05789	*
102535623	LOC102535623	na	NW_021970487.1	ABRR03001561.1	1183619	1184252	protein_coding	3.05789	*
116277575	LOC116277575	na	NW_021970487.1	ABRR03001561.1	1206283	1228139	protein_coding	3.05789	*
102542773	ZNF599	na	NW_021970487.1	ABRR03001561.1	1238043	1250526	protein_coding	3.05789	*
116277974	LOC116277974	na	NW_021988660.1	ABRR03000031.1	12279828	12280954	lncRNA	3.21814	*
116278014	LOC116278014	na	NW_021988660.1	ABRR03000031.1	12427889	12444074	lncRNA	3.21814	*
102545691	SQOR	na	NW_021988660.1	ABRR03000031.1	12798835	12842834	protein_coding	3.21814	*
102545434	BLOC1S6	na	NW_021988660.1	ABRR03000031.1	12859003	12904065	protein_coding	3.21814	*
102545178	LOC102545178	na	NW_021988660.1	ABRR03000031.1	12884082	12884454	protein_coding	3.21814	*
102538316	SLC30A4	na	NW_021988660.1	ABRR03000031.1	12904608	12938060	protein_coding	3.21814	*
102544645	CUNH15orf48	na	NW_021988660.1	ABRR03000031.1	12976333	12979449	protein_coding	3.21814	*
102538049	SPATA5L1	na	NW_021988660.1	ABRR03000031.1	12984290	13000598	protein_coding	3.21814	*
116278015	LOC116278015	na	NW_021988660.1	ABRR03000031.1	13000631	13021052	lncRNA	3.21814	*
102544379	GATM	na	NW_021988660.1	ABRR03000031.1	13022009	13033965	protein_coding	3.21814	*
107033321	LOC107033321	na	NW_021988660.1	ABRR03000031.1	13058384	13080090	lncRNA	3.21814	*
102544110	SLC28A2	na	NW_021988660.1	ABRR03000031.1	13095101	13155240	protein_coding	3.21814	*
102543698	SHF	na	NW_021988660.1	ABRR03000031.1	13155621	13181197	protein_coding	3.21814	*
102537792	DUOX1	na	NW_021988660.1	ABRR03000031.1	13177982	13215218	protein_coding	3.21814	*
102543038	DUOXA1	na	NW_021988660.1	ABRR03000031.1	13215333	13226007	protein_coding	3.21814	*
102543449	DUOXA2	na	NW_021988660.1	ABRR03000031.1	13226326	13230221	protein_coding	3.21814	*
102537541	DUOX2	na	NW_021988660.1	ABRR03000031.1	13228281	13249632	protein_coding	3.21814	*
102538277	FSTL4	na	NW_021990880.1	ABRR03000033.1	4323291	4705503	protein_coding	3.05233	*
102538531	HSPA4	na	NW_021990880.1	ABRR03000033.1	4781419	4821286	protein_coding	3.05233	*
102538947	ZCCHC10	na	NW_021990880.1	ABRR03000033.1	4840238	4850275	protein_coding	3.05233	*
102539369	AFF4	na	NW_021990880.1	ABRR03000033.1	4860014	4935461	protein_coding	3.05233	*
102539772	LEAP2	na	NW_021990880.1	ABRR03000033.1	4934439	4937270	protein_coding	3.05233	*
102540022	LOC102540022	na	NW_021990880.1	ABRR03000033.1	4942027	4943372	protein_coding	3.05233	*
102540263	GDF9	na	NW_021990880.1	ABRR03000033.1	4945370	4948375	protein_coding	3.05233	*
102526320	SHROOM1	na	NW_021990880.1	ABRR03000033.1	4966516	4973823	protein_coding	3.05233	*
102526578	SOWAHA	na	NW_021990880.1	ABRR03000033.1	4979396	4983147	protein_coding	3.05233	*
102540511	SEPTIN8	na	NW_021990880.1	ABRR03000033.1	5012375	5038660	protein_coding	3.05233	*
102526834	CCNI2	na	NW_021990880.1	ABRR03000033.1	5038172	5042925	protein_coding	3.05233	*
102541080	KIF3A	na	NW_021990880.1	ABRR03000033.1	5047196	5091821	protein_coding	3.05233	*
116278154	LOC116278154	na	NW_021990880.1	ABRR03000033.1	5057242	5083951	lncRNA	3.05233	*
102528557	ISOC1	na	NW_021990880.1	ABRR03000033.1	7729579	7738123	protein_coding	3.13835	*
116278159	LOC116278159	na	NW_021990880.1	ABRR03000033.1	7761846	7770031	lncRNA	3.13835	*
102528810	SLC27A6	na	NW_021990880.1	ABRR03000033.1	7795339	7849820	protein_coding	3.13835	*
116278129	LOC116278129	na	NW_021990880.1	ABRR03000033.1	7851549	7871781	lncRNA	3.13835	*
102529267	FBN2	na	NW_021990880.1	ABRR03000033.1	8157719	8368309	protein_coding	3.13835	*
102529528	SLC12A2	na	NW_021990880.1	ABRR03000033.1	8401356	8489787	protein_coding	3.13835	*
107034508	LOC107034508	na	NW_021990880.1	ABRR03000033.1	8515129	8946757	lncRNA	3.13835	*
102532396	CCDC192	na	NW_021990880.1	ABRR03000033.1	8617167	8793071	protein_coding	3.13835	*
102542195	PLEKHA8	na	NW_022029742.1	ABRR03006897.1	21586081	21637808	protein_coding	-3.61755		*
102541950	FKBP14	na	NW_022029742.1	ABRR03006897.1	21638008	21647621	protein_coding	-3.61755		*
102541534	SCRN1	na	NW_022029742.1	ABRR03006897.1	21658300	21711317	protein_coding	-3.61755		*
102536476	WIPF3	na	NW_022029742.1	ABRR03006897.1	21715519	21765996	protein_coding	-3.61755		*
102541288	PRR15	na	NW_022029742.1	ABRR03006897.1	21874577	21878644	protein_coding	-3.61755		*
116278790	LOC116278790	na	NW_022029742.1	ABRR03006897.1	21875699	21896601	lncRNA	-3.61755		*
102540866	CHN2	na	NW_022029742.1	ABRR03006897.1	21893569	22161994	protein_coding	-3.61755		*
107033338	LOC107033338	na	NW_022029742.1	ABRR03006897.1	22160872	22173358	lncRNA	-3.61755		*
102536232	CPVL	na	NW_022029742.1	ABRR03006897.1	22208276	22319912	protein_coding	-3.61755		*
102535975	TRIL	na	NW_022029742.1	ABRR03006897.1	22356648	22392810	protein_coding	-3.61755		*
102540303	CREB5	na	NW_022029742.1	ABRR03006897.1	22455766	22845064	protein_coding	-3.61755		*
102531844	PNPT1	na	NW_022038954.1	ABRR03077296.1	5714333	5757363	protein_coding	-3.28604		*
102530424	EFEMP1	na	NW_022038954.1	ABRR03077296.1	5866213	5925128	protein_coding	-3.28604		*
116279397	LOC116279397	na	NW_022038954.1	ABRR03077296.1	5963424	6027800	lncRNA	-3.28604		*
116279399	LOC116279399	na	NW_022038954.1	ABRR03077296.1	6129590	6147595	lncRNA	-3.28604		*
102530691	CCDC85A	na	NW_022038954.1	ABRR03077296.1	6132237	6307801	protein_coding	-3.28604		*
116279434	LOC116279434	na	NW_022038954.1	ABRR03077296.1	6453971	6754859	lncRNA	-3.28604		*
107033313	LOC107033313	na	NW_022038954.1	ABRR03077296.1	6706881	6796666	lncRNA	-3.28604		*
116279931	LOC116279931	na	NW_022040534.1	ABRR03000907.1	5991821	5999068	lncRNA	4.35386	*		*
102528535	RMI1	na	NW_022040534.1	ABRR03000907.1	6051274	6064868	protein_coding	4.35386	*		*
102528970	HNRNPK	na	NW_022040534.1	ABRR03000907.1	6064842	6077182	protein_coding	4.35386	*		*
107034044	LOC107034044	na	NW_022040534.1	ABRR03000907.1	6065103	6066109	protein_coding	4.35386	*		*
116279950	LOC116279950	na	NW_022040534.1	ABRR03000907.1	6069783	6072660	lncRNA	4.35386	*		*
102529957	CUNH9orf64	na	NW_022040534.1	ABRR03000907.1	6086640	6096863	protein_coding	4.35386	*		*
102537075	LOC102537075	na	NW_022040534.1	ABRR03000907.1	6110626	6249878	protein_coding	4.35386	*		*
116279940	LOC116279940	na	NW_022040534.1	ABRR03000907.1	6274770	6276786	protein_coding	4.35386	*		*
102530643	UBQLN1	na	NW_022040534.1	ABRR03000907.1	6276393	6317872	protein_coding	4.35386	*		*
102531060	IDNK	na	NW_022040534.1	ABRR03000907.1	6321782	6338740	protein_coding	4.35386	*		*
102531305	FRMD3	na	NW_022040534.1	ABRR03000907.1	6340118	6638774	protein_coding	4.35386	*		*
107034039	LOC107034039	na	NW_022040534.1	ABRR03000907.1	6600707	6695093	lncRNA	4.35386	*		*
102532983	RASEF	na	NW_022040534.1	ABRR03000907.1	6747379	6802444	protein_coding	4.35386	*		*
116279954	LOC116279954	na	NW_022040534.1	ABRR03000907.1	6820957	6824773	lncRNA	4.35386	*		*
116279953	LOC116279953	na	NW_022040534.1	ABRR03000907.1	6821938	6879180	lncRNA	4.35386	*		*
102533235	FAM205A	na	NW_022040534.1	ABRR03000907.1	6853307	6860676	protein_coding	4.35386	*		*
102533471	CCL21	na	NW_022040534.1	ABRR03000907.1	6873194	6874351	protein_coding	4.35386	*		*
116279952	LOC116279952	na	NW_022040534.1	ABRR03000907.1	6879529	6905640	lncRNA	4.35386	*		*
102533718	CCL19	na	NW_022040534.1	ABRR03000907.1	6888677	6890424	protein_coding	4.35386	*		*
102543690	LOC102543690	na	NW_022040534.1	ABRR03000907.1	6905200	6906259	protein_coding	4.35386	*		*
102543941	CCL27	na	NW_022040534.1	ABRR03000907.1	6908958	6909800	protein_coding	4.35386	*		*
102544203	IL11RA	na	NW_022040534.1	ABRR03000907.1	6909886	6916728	protein_coding	4.35386	*		*
102544467	GALT	na	NW_022040534.1	ABRR03000907.1	6920497	6923810	protein_coding	4.35386	*		*
102533972	SIGMAR1	na	NW_022040534.1	ABRR03000907.1	6925896	6931245	protein_coding	4.35386	*		*
116279964	LOC116279964	na	NW_022040534.1	ABRR03000907.1	6933882	6949677	lncRNA	4.35386	*		*
102534225	ARID3C	na	NW_022040534.1	ABRR03000907.1	6937902	6945600	protein_coding	4.35386	*		*
102544734	DCTN3	na	NW_022040534.1	ABRR03000907.1	6945924	6951944	protein_coding	4.35386	*		*
102545364	RPP25L	na	NW_022040534.1	ABRR03000907.1	6952465	6955017	protein_coding	4.35386	*		*
102545620	CNTFR	na	NW_022040534.1	ABRR03000907.1	6973463	7012468	protein_coding	4.35386	*		*
107034803	LOC107034803	na	NW_022040534.1	ABRR03000907.1	7020522	7021846	lncRNA	4.35386	*		*
102524755	ENHO	na	NW_022040534.1	ABRR03000907.1	7027960	7029999	protein_coding	4.35386	*		*
102545874	DNAI1	na	NW_022040534.1	ABRR03000907.1	7030051	7085720	protein_coding	4.35386	*		*
102525006	FAM219A	na	NW_022040534.1	ABRR03000907.1	7086590	7136296	protein_coding	4.35386	*		*
102525749	CUNH9orf24	na	NW_022040534.1	ABRR03000907.1	7136456	7149044	protein_coding	4.35386	*		*
102526343	MYORG	na	NW_022040534.1	ABRR03000907.1	7150395	7157371	protein_coding	4.35386	*		*
102534467	NUDT2	na	NW_022040534.1	ABRR03000907.1	7163043	7174251	protein_coding	4.35386	*		*
102526603	KIF24	na	NW_022040534.1	ABRR03000907.1	7174338	7233947	protein_coding	4.35386	*		*
102526859	UBAP1	na	NW_022040534.1	ABRR03000907.1	7234358	7286162	protein_coding	4.35386	*		*
116279974	LOC116279974	na	NW_022040534.1	ABRR03000907.1	7306551	7319570	lncRNA	4.35386	*		*
102527276	DCAF12	na	NW_022040534.1	ABRR03000907.1	7326323	7358183	protein_coding	4.35386	*		*
