# Supplementary material for: Genome-Wide Association Study of Fiber Diameter in Alpacas
Source: Animals (Basel). 2023 Oct 25;13(21):3316. doi: 10.3390/ani13213316 (PMC10648856; doi:10.3390/ani13213316)
Supplement: Supplementary file 1 [file animals-13-03316-s001.zip › Animals_Supplementary/Table S12.xlsx]

## Sheet: Table S12
Table S12: Candidate Regions
VPA	SNP	Scaffold (GenBank)	Scaffold (RefSeq)	Position (bp)	-log10(p-value) (GCTA) All the alpacas	-log10(p-value) (GCTA) Extreme alpacas	Standardized haplotype heritability (GVCHAP)	XP-EHH	Region with one or more SNPs	Region with two or more SNPs	SNPs by region
1	AX-417268287	ABRR03000004.1	NW_021964153.1	8862548				3.58181	1	1	2
1	AX-417268289	ABRR03000004.1	NW_021964153.1	8887998				3.27647	1	1	2
1	AX-417268577	ABRR03000004.1	NW_021964153.1	14741209		5.44			2		1
1	AX-417266836	ABRR03000004.1	NW_021964153.1	17407106		4.4			3		1
1	AX-417267195	ABRR03000004.1	NW_021964153.1	25712776				-3.22343	4		1
2	AX-417277871	ABRR03000026.1	NW_021964157.1	540548		4.02			5		1
2	AX-468725065	ABRR03000026.1	NW_021964157.1	11868353				-3.40382	6	2	4
2	AX-417276724	ABRR03000026.1	NW_021964157.1	11892778				-3.00633	6	2	4
2	AX-468782203	ABRR03000026.1	NW_021964157.1	11907627				-3.40739	6	2	4
2	AX-417278439	ABRR03000026.1	NW_021964157.1	11981475				-3.80813	6	2	4
2	AX-417278888	ABRR03000026.1	NW_021964157.1	21445920		4.09			7		1
2	AX-468772081	ABRR03000026.1	NW_021964157.1	28266695			6.06442		8	3	6
2	AX-432729508	ABRR03000026.1	NW_021964157.1	28341465			6.06442		8	3	6
2	AX-417279188	ABRR03000026.1	NW_021964157.1	28355488			6.06442		8	3	6
2	AX-417277498	ABRR03000026.1	NW_021964157.1	28383343			6.06442		8	3	6
2	AX-468693165	ABRR03000026.1	NW_021964157.1	28395335			6.06442		8	3	6
2	AX-417279192	ABRR03000026.1	NW_021964157.1	28421084			6.06442		8	3	6
2	AX-417277937	ABRR03000026.1	NW_021964157.1	38585897				3.35144	9	4	8
2	AX-417277941	ABRR03000026.1	NW_021964157.1	38659048				3.0055	9	4	8
2	AX-468790647	ABRR03000026.1	NW_021964157.1	38674604				3.14266	9	4	8
2	AX-417277943	ABRR03000026.1	NW_021964157.1	38700847				3.16177	9	4	8
2	AX-468729128	ABRR03000026.1	NW_021964157.1	38718607				3.75028	9	4	8
2	AX-417279704	ABRR03000026.1	NW_021964157.1	38739551				3.78514	9	4	8
2	AX-417277946	ABRR03000026.1	NW_021964157.1	38817905				3.58182	9	4	8
2	AX-468736238	ABRR03000026.1	NW_021964157.1	38853249				3.4881	9	4	8
2	AX-417278751	ABRR03000026.1	NW_021964157.1	56372188				-3.17307	10	5	2
2	AX-417278760	ABRR03000026.1	NW_021964157.1	56547777				-3.19967	10	5	2
2	AX-417278788	ABRR03000026.1	NW_021964157.1	57215854				-3.18313	11		1
2	AX-417280029	ABRR03000026.1	NW_021964157.1	85706508				-3.5175	12	6	3
2	AX-417280032	ABRR03000026.1	NW_021964157.1	85775420				-3.1898	12	6	3
2	AX-432729800	ABRR03000026.1	NW_021964157.1	85786240				-3.34168	12	6	3
3	AX-417343036	ABRR03077260.1	NW_021964160.1	54249673				-3.0456	13		1
4	AX-417304442	ABRR03002523.1	NW_021964161.1	4433391				3.09994	14	7	18
4	AX-417304443	ABRR03002523.1	NW_021964161.1	4471936				3.34102	14	7	18
4	AX-417302838	ABRR03002523.1	NW_021964161.1	4504351				3.42801	14	7	18
4	AX-417304447	ABRR03002523.1	NW_021964161.1	4582479				3.26588	14	7	18
4	AX-417304450	ABRR03002523.1	NW_021964161.1	4622046				3.69521	14	7	18
4	AX-417304453	ABRR03002523.1	NW_021964161.1	4761672				3.9016	14	7	18
4	AX-417302847	ABRR03002523.1	NW_021964161.1	4806284				3.80648	14	7	18
4	AX-417302850	ABRR03002523.1	NW_021964161.1	4861483				3.74059	14	7	18
4	AX-417304463	ABRR03002523.1	NW_021964161.1	4922890				3.71779	14	7	18
4	AX-417304465	ABRR03002523.1	NW_021964161.1	4979952				3.68411	14	7	18
4	AX-432732757	ABRR03002523.1	NW_021964161.1	4996329				3.6735	14	7	18
4	AX-417304467	ABRR03002523.1	NW_021964161.1	5018481				3.80736	14	7	18
4	AX-417304469	ABRR03002523.1	NW_021964161.1	5092335				3.74234	14	7	18
4	AX-468703010	ABRR03002523.1	NW_021964161.1	5111958				3.35574	14	7	18
4	AX-417304471	ABRR03002523.1	NW_021964161.1	5151647				3.30852	14	7	18
4	AX-417302863	ABRR03002523.1	NW_021964161.1	5178205				3.55889	14	7	18
4	AX-417302865	ABRR03002523.1	NW_021964161.1	5228304				3.20473	14	7	18
4	AX-468745966	ABRR03002523.1	NW_021964161.1	5713667				3.03768	14	7	18
4	AX-417303402	ABRR03002523.1	NW_021964161.1	16854804		5.11			15	8	3
4	AX-417303418	ABRR03002523.1	NW_021964161.1	17125601		4.3			15	8	3
4	AX-432732846	ABRR03002523.1	NW_021964161.1	17170797		4.26			15	8	3
4	AX-417305066	ABRR03002523.1	NW_021964161.1	18128665		5.47			16		1
4	AX-417316692	ABRR03008429.1	NW_021964163.1	15459533				-3.51855	17	9	2
4	AX-432734728	ABRR03008429.1	NW_021964163.1	15517365				-3.31952	17	9	2
4	AX-417316745	ABRR03008429.1	NW_021964163.1	16581057				-3.17629	18	10	10
4	AX-468735942	ABRR03008429.1	NW_021964163.1	16599927				-3.0501	18	10	10
4	AX-417316749	ABRR03008429.1	NW_021964163.1	16657608				-3.0856	18	10	10
4	AX-417316754	ABRR03008429.1	NW_021964163.1	16779137				-3.18238	18	10	10
4	AX-417318072	ABRR03008429.1	NW_021964163.1	16860913				-3.07148	18	10	10
4	AX-468779694	ABRR03008429.1	NW_021964163.1	16878091				-3.90205	18	10	10
4	AX-417316760	ABRR03008429.1	NW_021964163.1	16901292				-3.88379	18	10	10
4	AX-417316763	ABRR03008429.1	NW_021964163.1	16932010				-3.24436	18	10	10
4	AX-417318080	ABRR03008429.1	NW_021964163.1	17017315				-3.15652	18	10	10
4	AX-417318084	ABRR03008429.1	NW_021964163.1	17101435				-3.10859	18	10	10
4	AX-432735431	ABRR03008429.1	NW_021964163.1	39714204				-3.10129	19	11	3
4	AX-432734886	ABRR03008429.1	NW_021964163.1	39798344				-3.15957	19	11	3
4	AX-417317854	ABRR03008429.1	NW_021964163.1	39819520				-3.00527	19	11	3
5	AX-417359484	ABRR03077349.1	NW_021964164.1	12774065				-3.20291	20		1
5	AX-468703434	ABRR03077349.1	NW_021964164.1	47629891				3.25504	21	12	6
5	AX-417362005	ABRR03077349.1	NW_021964164.1	47934245				3.29257	21	12	6
5	AX-417362007	ABRR03077349.1	NW_021964164.1	47978048				3.34043	21	12	6
5	AX-417362009	ABRR03077349.1	NW_021964164.1	48003174				3.07326	21	12	6
5	AX-417362013	ABRR03077349.1	NW_021964164.1	48099774				3.1593	21	12	6
5	AX-417362015	ABRR03077349.1	NW_021964164.1	48142293				3.0064	21	12	6
5	AX-417361484	ABRR03077349.1	NW_021964164.1	54140148				3.03536	22	13	4
5	AX-468746785	ABRR03077349.1	NW_021964164.1	54156742				3.71317	22	13	4
5	AX-417361486	ABRR03077349.1	NW_021964164.1	54172851				3.62684	22	13	4
5	AX-417361490	ABRR03077349.1	NW_021964164.1	54250328				3.00565	22	13	4
5	AX-417362346	ABRR03077349.1	NW_021964164.1	55052397				3.14788	23		1
5	AX-417362982	ABRR03077349.1	NW_021964164.1	85970491				-3.04403	24		1
6	AX-417337217	ABRR03077257.1	NW_021964165.1	3177411				3.1629	25	14	2
6	AX-417337221	ABRR03077257.1	NW_021964165.1	3257102				3.34815	25	14	2
6	AX-468770712	ABRR03077257.1	NW_021964165.1	41319229				3.02571	26	15	13
6	AX-417339934	ABRR03077257.1	NW_021964165.1	41342366				3.84982	26	15	13
6	AX-468704215	ABRR03077257.1	NW_021964165.1	41357688	4.26			3.07548	26	15	13
6	AX-468766588	ABRR03077257.1	NW_021964165.1	41478566				3.83516	26	15	13
6	AX-417339050	ABRR03077257.1	NW_021964165.1	41494980				4.01904	26	15	13
6	AX-468763899	ABRR03077257.1	NW_021964165.1	41511236				3.27406	26	15	13
6	AX-468788057	ABRR03077257.1	NW_021964165.1	41599832				3.32093	26	15	13
6	AX-468767891	ABRR03077257.1	NW_021964165.1	41608453				3.32093	26	15	13
6	AX-417339948	ABRR03077257.1	NW_021964165.1	41628855				3.44785	26	15	13
6	AX-417339057	ABRR03077257.1	NW_021964165.1	41658495				3.80314	26	15	13
6	AX-468770136	ABRR03077257.1	NW_021964165.1	41678873				3.96821	26	15	13
6	AX-417339951	ABRR03077257.1	NW_021964165.1	41700177				3.68399	26	15	13
6	AX-468709166	ABRR03077257.1	NW_021964165.1	41714500				3.53694	26	15	13
6	AX-432739972	ABRR03077317.1	NW_021964166.1	2957036		4.62			27		1
7	AX-417318596	ABRR03008474.1	NW_021964167.1	11771914			6.60182		28	16	2
7	AX-468813171	ABRR03008474.1	NW_021964167.1	11788767			6.60182		28	16	2
7	AX-468711890	ABRR03008474.1	NW_021964167.1	23510881				3.69906	29	17	5
7	AX-417319138	ABRR03008474.1	NW_021964167.1	23542310				3.79218	29	17	5
7	AX-417320356	ABRR03008474.1	NW_021964167.1	23593659				3.44574	29	17	5
7	AX-417320358	ABRR03008474.1	NW_021964167.1	23618504				3.3848	29	17	5
7	AX-417320360	ABRR03008474.1	NW_021964167.1	23666332				3.64556	29	17	5
7	AX-468769383	ABRR03008474.1	NW_021964167.1	29358313		5.31			30		1
8	AX-417331403	ABRR03077236.1	NW_021964168.1	6059529				3.17382	31	18	2
8	AX-432736298	ABRR03077236.1	NW_021964168.1	6239430				3.15926	31	18	2
8	AX-417333641	ABRR03077236.1	NW_021964168.1	32137517	4.35				32		1
8	AX-417334191	ABRR03077236.1	NW_021964168.1	43314672		5.48			33		1
8	AX-468777436	ABRR03077236.1	NW_021964168.1	47609503		4.47			34		1
8	AX-417335186	ABRR03077236.1	NW_021964168.1	64299219				-3.16632	35	19	7
8	AX-417334218	ABRR03077236.1	NW_021964168.1	64339208				-3.43718	35	19	7
8	AX-468760695	ABRR03077236.1	NW_021964168.1	64388110				-3.83807	35	19	7
8	AX-417335192	ABRR03077236.1	NW_021964168.1	64414696				-3.95211	35	19	7
8	AX-432736648	ABRR03077236.1	NW_021964168.1	64511606				-3.09884	35	19	7
8	AX-417334230	ABRR03077236.1	NW_021964168.1	64599236				-3.16223	35	19	7
8	AX-417334232	ABRR03077236.1	NW_021964168.1	64616708				-3.12865	35	19	7
9	AX-417305368	ABRR03004037.1	NW_021964171.1	12531474		4.44			36		1
9	AX-417305708	ABRR03004037.1	NW_021964171.1	19580657		4.38			37	20	2
9	AX-468712525	ABRR03004037.1	NW_021964171.1	19719247				-3.03365	37	20	2
9	AX-417305779	ABRR03004037.1	NW_021964171.1	21176908				3.4471	38	21	8
9	AX-432733721	ABRR03004037.1	NW_021964171.1	21197285				3.78247	38	21	8
9	AX-417305782	ABRR03004037.1	NW_021964171.1	21260427				3.77885	38	21	8
9	AX-468770502	ABRR03004037.1	NW_021964171.1	21276596				3.44174	38	21	8
9	AX-417307423	ABRR03004037.1	NW_021964171.1	21377893				4.15229	38	21	8
9	AX-417305790	ABRR03004037.1	NW_021964171.1	21422909				4.03985	38	21	8
9	AX-468744270	ABRR03004037.1	NW_021964171.1	21438487				4.08763	38	21	8
9	AX-417307434	ABRR03004037.1	NW_021964171.1	21624070				3.00434	38	21	8
10	AX-468768826	ABRR03000127.1	NW_021964172.1	30634595				-3.01579	39	22	2
10	AX-417295155	ABRR03000127.1	NW_021964172.1	30701671				-3.14236	39	22	2
11	AX-417353145	ABRR03077325.1	NW_021964175.1	3860608			7.48788		40	23	2
11	AX-468715933	ABRR03077325.1	NW_021964175.1	3878160			7.48788		40	23	2
11	AX-417357835	ABRR03077342.1	NW_021964177.1	1262668				3.15204	41	24	2
11	AX-417357017	ABRR03077342.1	NW_021964177.1	1543649				3.17267	41	24	2
12	AX-417349379	ABRR03077305.1	NW_021964178.1	6707140				-3.5072	42	25	2
12	AX-417350131	ABRR03077305.1	NW_021964178.1	6832275				-3.28575	42	25	2
12	AX-468697167	ABRR03077305.1	NW_021964178.1	9904819	4.37				43		1
12	AX-432739569	ABRR03077305.1	NW_021964178.1	14054082				-3.25513	44	26	2
12	AX-417350486	ABRR03077305.1	NW_021964178.1	14104425				-3.09758	44	26	2
12	AX-468713936	ABRR03077305.1	NW_021964178.1	21199328				-3.33685	45	27	4
12	AX-417350835	ABRR03077305.1	NW_021964178.1	21220942				-3.62528	45	27	4
12	AX-468749328	ABRR03077305.1	NW_021964178.1	21232031				-3.3053	45	27	4
12	AX-417350853	ABRR03077305.1	NW_021964178.1	21587913				-3.20653	45	27	4
12	AX-417350329	ABRR03077305.1	NW_021964178.1	26422440				-3.26086	46	28	21
12	AX-417350330	ABRR03077305.1	NW_021964178.1	26457481				-3.29977	46	28	21
12	AX-417351087	ABRR03077305.1	NW_021964178.1	26509476				-3.67187	46	28	21
12	AX-468787005	ABRR03077305.1	NW_021964178.1	26595408				-3.36966	46	28	21
12	AX-432739667	ABRR03077305.1	NW_021964178.1	26649454				-3.22123	46	28	21
12	AX-417350342	ABRR03077305.1	NW_021964178.1	26757446				-3.14925	46	28	21
12	AX-417350345	ABRR03077305.1	NW_021964178.1	26796732				-3.13472	46	28	21
12	AX-417351101	ABRR03077305.1	NW_021964178.1	26831295				-3.5649	46	28	21
12	AX-417351103	ABRR03077305.1	NW_021964178.1	26840672				-3.39621	46	28	21
12	AX-417350351	ABRR03077305.1	NW_021964178.1	26946756				-3.09463	46	28	21
12	AX-417350355	ABRR03077305.1	NW_021964178.1	27006516				-3.3403	46	28	21
12	AX-417351112	ABRR03077305.1	NW_021964178.1	27049408				-3.23204	46	28	21
12	AX-468720185	ABRR03077305.1	NW_021964178.1	27154222				-3.57886	46	28	21
12	AX-417350364	ABRR03077305.1	NW_021964178.1	27221730				-3.02843	46	28	21
12	AX-417351122	ABRR03077305.1	NW_021964178.1	27259626				-3.0459	46	28	21
12	AX-468742723	ABRR03077305.1	NW_021964178.1	27279378				-3.76086	46	28	21
12	AX-417350367	ABRR03077305.1	NW_021964178.1	27299407				-3.46251	46	28	21
12	AX-468703480	ABRR03077305.1	NW_021964178.1	27479942				-3.61355	46	28	21
12	AX-417350379	ABRR03077305.1	NW_021964178.1	27481273				-3.77065	46	28	21
12	AX-417351137	ABRR03077305.1	NW_021964178.1	27540295				-3.73606	46	28	21
12	AX-417351139	ABRR03077305.1	NW_021964178.1	27576274				-3.26579	46	28	21
13	AX-417285459	ABRR03000032.1	NW_021964180.1	10129342				3.37879	47	29	2
13	AX-417285461	ABRR03000032.1	NW_021964180.1	10176607				3.07492	47	29	2
14	AX-468705565	ABRR03000081.1	NW_021964184.1	11439452				-3.13825	48	30	2
14	AX-417291711	ABRR03000081.1	NW_021964184.1	11514095				-3.19609	48	30	2
14	AX-468782036	ABRR03000081.1	NW_021964184.1	28878438		4.73			49	31	2
14	AX-468729099	ABRR03000081.1	NW_021964184.1	28999666		4.66			49	31	2
14	AX-417307726	ABRR03004178.1	NW_021964183.1	6361633		4.51			50		1
14	AX-468718746	ABRR03004178.1	NW_021964183.1	26518892			6.05919		51	32	2
14	AX-417310252	ABRR03004178.1	NW_021964183.1	26531820			6.05919		51	32	2
15	AX-432730718	ABRR03000046.1	NW_021964185.1	4475065				3.33406	52		1
15	AX-417289151	ABRR03000046.1	NW_021964185.1	9536238				3.21898	53		1
16	AX-417365825	ABRR03077367.1	NW_021964190.1	666502	4.36				54		1
17	AX-417300550	ABRR03000981.1	NW_021964193.1	3779080				3.20787	55		1
18	AX-417305766	ABRR03003094.1	NW_021964194.1	4777857		4.16			56	33	2
18	AX-468692908	ABRR03003094.1	NW_021964194.1	4795232		4.32			56	33	2
18	AX-432733531	ABRR03003094.1	NW_021964194.1	5511925				-3.07237	57		1
18	AX-417304366	ABRR03003094.1	NW_021964194.1	9460073		5.79			58		1
18	AX-468703491	ABRR03003094.1	NW_021964194.1	10759125				-3.08381	59	34	3
18	AX-417304427	ABRR03003094.1	NW_021964194.1	10773200				-3.8486	59	34	3
18	AX-432733570	ABRR03003094.1	NW_021964194.1	10837456				-3.58016	59	34	3
20	AX-468792761	ABRR03077292.1	NW_021964197.1	9794812		4.35			60		1
20	AX-417347841	ABRR03077292.1	NW_021964197.1	17950587				-3.01582	61		1
21	AX-468694289	ABRR03077373.1	NW_021964201.1	8273299				3.48867	62	35	2
21	AX-417367589	ABRR03077373.1	NW_021964201.1	8341094				3.29814	62	35	2
23	AX-468781652	ABRR03077225.1	NW_021964204.1	9996902	4.05				63		1
23	AX-417329164	ABRR03077225.1	NW_021964204.1	13619746				3.06776	64		1
24	AX-417276317	ABRR03000020.1	NW_021964205.1	220728		4.11			65		1
24	AX-432729151	ABRR03000020.1	NW_021964205.1	8699780			8.52689		66	36	2
24	AX-417276727	ABRR03000020.1	NW_021964205.1	8712515			8.52689		66	36	2
24	AX-468755728	ABRR03000020.1	NW_021964205.1	10155896			7.83653		67	37	2
24	AX-417275096	ABRR03000020.1	NW_021964205.1	10171786			7.83653		67	37	2
25	AX-417265820	ABRR03000001.1	NW_021964206.1	5659446				3.23846	68		1
26	AX-417355653	ABRR03077334.1	NW_021964210.1	7607456		4.25			69		1
26	AX-417356775	ABRR03077334.1	NW_021964210.1	14259390		4.38			70		1
27	AX-468719480	ABRR03000011.1	NW_021964211.1	12874705		4.78			71		1
28	AX-432740229	ABRR03077348.1	NW_021964212.1	771208				-3.22978	72		1
28	AX-432741038	ABRR03077348.1	NW_021964212.1	15079253				3.40974	73		1
29	AX-468751446	ABRR03000003.1	NW_021964213.1	4613849				-3.06718	74	38	3
29	AX-417267477	ABRR03000003.1	NW_021964213.1	4625385				-3.27154	74	38	3
29	AX-417266118	ABRR03000003.1	NW_021964213.1	4659732		5.57		-3.60667	74	38	3
31	AX-417315228	ABRR03007416.1	NW_021964218.1	9733841	4.64				75		1
32	AX-417275977	ABRR03000019.1	NW_021964219.1	13744645		4.6			76	39	3
32	AX-417274234	ABRR03000019.1	NW_021964219.1	13780162		4.93			76	39	3
32	AX-468695307	ABRR03000019.1	NW_021964219.1	13798047		4.86			76	39	3
34	AX-417346719	ABRR03077286.1	NW_021964223.1	2415941				-3.30791	77		1
34	AX-417346820	ABRR03077286.1	NW_021964223.1	4700999		4.43			78		1
na	AX-417284375	ABRR03000031.1	NW_021988660.1	12623459				3.02518	79	40	2
na	AX-417282726	ABRR03000031.1	NW_021988660.1	12740931				3.21814	79	40	2
na	AX-417285857	ABRR03000033.1	NW_021990880.1	4583640				3.05233	80		1
na	AX-417284398	ABRR03000033.1	NW_021990880.1	8211033				3.13835	81		1
na	AX-417286284	ABRR03000033.1	NW_021990880.1	13561792	4.74				82	41	7
na	AX-432730912	ABRR03000033.1	NW_021990880.1	13661804	5.32				82	41	7
na	AX-417286293	ABRR03000033.1	NW_021990880.1	13739499	5.49				82	41	7
na	AX-417284656	ABRR03000033.1	NW_021990880.1	13822586	5.15				82	41	7
na	AX-417280615	ABRR03000033.1	NW_021990880.1	13852764	4.8				82	41	7
na	AX-417286315	ABRR03000033.1	NW_021990880.1	14293913		4.11			82	41	7
na	AX-417284681	ABRR03000033.1	NW_021990880.1	14451734		4.14			82	41	7
na	AX-417290705	ABRR03000075.1	NW_022037531.1	5701290			8.19016		83	42	4
na	AX-468712338	ABRR03000075.1	NW_022037531.1	5718544			8.19016		83	42	4
na	AX-417290707	ABRR03000075.1	NW_022037531.1	5737663			8.19016		83	42	4
na	AX-417289085	ABRR03000075.1	NW_022037531.1	5773515			8.19016		83	42	4
na	AX-417298358	ABRR03000907.1	NW_022040534.1	6461208				4.35386	84	43	9
na	AX-468762923	ABRR03000907.1	NW_022040534.1	6518454				4.01963	84	43	9
na	AX-417299868	ABRR03000907.1	NW_022040534.1	6536905				3.76338	84	43	9
na	AX-468730554	ABRR03000907.1	NW_022040534.1	6556767				4.00339	84	43	9
na	AX-417299869	ABRR03000907.1	NW_022040534.1	6578391				4.0139	84	43	9
na	AX-417299875	ABRR03000907.1	NW_022040534.1	6692263				4.2339	84	43	9
na	AX-417299879	ABRR03000907.1	NW_022040534.1	6792274				3.32713	84	43	9
na	AX-417298376	ABRR03000907.1	NW_022040534.1	6858906				3.24322	84	43	9
na	AX-468728056	ABRR03000907.1	NW_022040534.1	6878573				3.10461	84	43	9
na	AX-417301830	ABRR03001561.1	NW_021970487.1	742243				3.05789	85		1
na	AX-468741738	ABRR03004609.1	NW_022004326.1	4315198		4.2			86		1
na	AX-417311280	ABRR03006897.1	NW_022029742.1	4343044			6.61176		87	44	2
na	AX-417311283	ABRR03006897.1	NW_022029742.1	4360979			6.61176		87	44	2
na	AX-432734062	ABRR03006897.1	NW_022029742.1	22105109				-3.61755	88		1
na	AX-432735121	ABRR03008297.1	NW_022039656.1	2517104		4.33			89		1
na	AX-417349087	ABRR03077296.1	NW_022038954.1	6226545				-3.15822	90	45	4
na	AX-417349089	ABRR03077296.1	NW_022038954.1	6260753				-3.25333	90	45	4
na	AX-468797679	ABRR03077296.1	NW_022038954.1	6275380				-3.1427	90	45	4
na	AX-417349091	ABRR03077296.1	NW_022038954.1	6299868				-3.28604	90	45	4
na	AX-432741271	ABRR03077364.1	NW_022039013.1	592268			8.2225		91	46	5
na	AX-468724045	ABRR03077364.1	NW_022039013.1	610357			8.2225		91	46	5
na	AX-417366401	ABRR03077364.1	NW_022039013.1	625784			8.2225		91	46	5
na	AX-417365633	ABRR03077364.1	NW_022039013.1	650298			8.2225		91	46	5
na	AX-417366405	ABRR03077364.1	NW_022039013.1	702507			8.2225		91	46	5
X	AX-417292802	ABRR03000093.1	NW_021964236.1	2179757		5.03			92		1
	Regions in yellow were flanked by PNSs identified by two methods.
