# Supplementary material for: Genome-Wide Association Study of Fiber Diameter in Alpacas
Source: Animals (Basel). 2023 Oct 25;13(21):3316. doi: 10.3390/ani13213316 (PMC10648856; doi:10.3390/ani13213316)
Supplement: Supplementary file 1 [file animals-13-03316-s001.zip › Animals_Supplementary/Table S13.xlsx]

## Sheet: Table S13
Table S13: Genes harboring regions or within a span of 500kbp from candidate regions formed by two or more adjacent and identified SNPs
Gene ID	Gene symbol	VPA	Scaffold (RefSeq accession)	Scaffold (GenBank accession)	Gene Start (bp)	Gene End (bp)	Gene type	Candidate regions flanked by SNPs identified by two methods
116280099	LOC116280099	1	NW_021964153.1	ABRR03000004.1	8464873	8467744	lncRNA
116284489	LOC116284489	1	NW_021964153.1	ABRR03000004.1	8698930	8704115	lncRNA
102539586	RUNX1	1	NW_021964153.1	ABRR03000004.1	9212012	9292510	protein_coding
102541377	CLIC6	1	NW_021964153.1	ABRR03000004.1	9349846	9388036	protein_coding
102532284	LDB2	2	NW_021964157.1	ABRR03000026.1	11203380	11553372	protein_coding
102538865	QDPR	2	NW_021964157.1	ABRR03000026.1	11928287	12027063	protein_coding
102533193	CLRN2	2	NW_021964157.1	ABRR03000026.1	12028700	12041118	protein_coding
102539110	LAP3	2	NW_021964157.1	ABRR03000026.1	12068736	12091738	protein_coding
116283966	LOC116283966	2	NW_021964157.1	ABRR03000026.1	12084051	12088756	lncRNA
102533426	MED28	2	NW_021964157.1	ABRR03000026.1	12095058	12103597	protein_coding
102533677	FAM184B	2	NW_021964157.1	ABRR03000026.1	12106739	12211992	protein_coding
102533927	DCAF16	2	NW_021964157.1	ABRR03000026.1	12213765	12238397	protein_coding
102534179	NCAPG	2	NW_021964157.1	ABRR03000026.1	12238435	12274022	protein_coding
102534421	LCORL	2	NW_021964157.1	ABRR03000026.1	12273733	12429382	protein_coding
102538094	PGM2	2	NW_021964157.1	ABRR03000026.1	27773857	27808166	protein_coding
102538515	TBC1D1	2	NW_021964157.1	ABRR03000026.1	27837770	28023940	protein_coding
116284125	LOC116284125	2	NW_021964157.1	ABRR03000026.1	27969212	27972396	lncRNA
102539115	KLF3	2	NW_021964157.1	ABRR03000026.1	28423229	28449113	protein_coding
102539359	TLR10	2	NW_021964157.1	ABRR03000026.1	28511192	28581949	protein_coding
102527069	TLR1	2	NW_021964157.1	ABRR03000026.1	28524400	28534175	protein_coding
102527319	TLR6	2	NW_021964157.1	ABRR03000026.1	28551661	28555977	protein_coding
102539761	FAM114A1	2	NW_021964157.1	ABRR03000026.1	28582824	28650212	protein_coding
102527584	TMEM156	2	NW_021964157.1	ABRR03000026.1	28667140	28706704	protein_coding
102540005	KLHL5	2	NW_021964157.1	ABRR03000026.1	28737041	28790502	protein_coding
116284129	LOC116284129	2	NW_021964157.1	ABRR03000026.1	28793471	28798548	lncRNA
102540408	WDR19	2	NW_021964157.1	ABRR03000026.1	28806172	28885787	protein_coding
102540827	RFC1	2	NW_021964157.1	ABRR03000026.1	28883544	28947785	protein_coding
102528563	KIT	2	NW_021964157.1	ABRR03000026.1	38135270	38212578	protein_coding
102528990	LOC102528990	2	NW_021964157.1	ABRR03000026.1	38402530	38402749	protein_coding
102537256	KDR	2	NW_021964157.1	ABRR03000026.1	38451496	38495266	protein_coding
102537511	SRD5A3	2	NW_021964157.1	ABRR03000026.1	38641850	38655783	protein_coding
102529269	TMEM165	2	NW_021964157.1	ABRR03000026.1	38671965	38700573	protein_coding
102529531	CLOCK	2	NW_021964157.1	ABRR03000026.1	38701733	38814505	protein_coding
102537763	PDCL2	2	NW_021964157.1	ABRR03000026.1	38820066	38852440	protein_coding
107034746	NMU	2	NW_021964157.1	ABRR03000026.1	38855369	38885620	protein_coding
116284455	LOC116284455	2	NW_021964157.1	ABRR03000026.1	38995151	39012255	lncRNA
107034747	EXOC1L	2	NW_021964157.1	ABRR03000026.1	39037033	39055804	protein_coding
102529802	EXOC1	2	NW_021964157.1	ABRR03000026.1	39075119	39121537	protein_coding
102530245	CEP135	2	NW_021964157.1	ABRR03000026.1	39150558	39213137	protein_coding
102542828	NDST3	2	NW_021964157.1	ABRR03000026.1	85198541	85338770	protein_coding
116285719	LOC116285719	2	NW_021964157.1	ABRR03000026.1	85235573	85355434	lncRNA
102543089	PRSS12	2	NW_021964157.1	ABRR03000026.1	85357045	85418659	protein_coding
102543333	METTL14	2	NW_021964157.1	ABRR03000026.1	85475676	85504593	protein_coding
102543587	SEC24D	2	NW_021964157.1	ABRR03000026.1	85493469	85607553	protein_coding
116285724	LOC116285724	2	NW_021964157.1	ABRR03000026.1	85525057	85538562	lncRNA
107034516	LOC107034516	2	NW_021964157.1	ABRR03000026.1	85617691	85899585	lncRNA
102544013	SYNPO2	2	NW_021964157.1	ABRR03000026.1	85643449	85801994	protein_coding
116285748	LOC116285748	2	NW_021964157.1	ABRR03000026.1	85715644	85737428	lncRNA
102544448	MYOZ2	2	NW_021964157.1	ABRR03000026.1	85850477	85884040	protein_coding
102544891	USP53	2	NW_021964157.1	ABRR03000026.1	85915569	85949185	protein_coding
102525830	C2H4orf3	2	NW_021964157.1	ABRR03000026.1	85950335	85953472	protein_coding
116285744	LOC116285744	2	NW_021964157.1	ABRR03000026.1	85953346	86004872	lncRNA
102545156	FABP2	2	NW_021964157.1	ABRR03000026.1	85968345	85972186	protein_coding
102545413	PDE5A	2	NW_021964157.1	ABRR03000026.1	85999271	86130812	protein_coding
102526447	KDM4C	4	NW_021964161.1	ABRR03002523.1	3779723	4144383	protein_coding
116280197	LOC116280197	4	NW_021964161.1	ABRR03002523.1	4069222	4089542	lncRNA
102530542	DMAC1	4	NW_021964161.1	ABRR03002523.1	4627567	4629486	protein_coding
116280198	LOC116280198	4	NW_021964161.1	ABRR03002523.1	4629553	4769491	lncRNA
102526708	PTPRD	4	NW_021964161.1	ABRR03002523.1	5014057	6919005	protein_coding
116280199	LOC116280199	4	NW_021964161.1	ABRR03002523.1	5187004	5203026	lncRNA
116280185	LOC116280185	4	NW_021964161.1	ABRR03002523.1	16583591	16588206	lncRNA
107034612	LOC107034612	4	NW_021964161.1	ABRR03002523.1	16762287	16767903	lncRNA
102541588	ELAVL2	4	NW_021964161.1	ABRR03002523.1	16917282	17069903	protein_coding
102541344	IZUMO3	4	NW_021964161.1	ABRR03002523.1	17518981	17521866	protein_coding
102530970	SHB	4	NW_021964163.1	ABRR03008429.1	14867126	14991450	protein_coding
107033490	ALDH1B1	4	NW_021964163.1	ABRR03008429.1	15220648	15225357	protein_coding
102532355	IGFBPL1	4	NW_021964163.1	ABRR03008429.1	15232547	15246811	protein_coding
116280320	LOC116280320	4	NW_021964163.1	ABRR03008429.1	15259256	15299811	protein_coding
102532102	CCDC180	4	NW_021964163.1	ABRR03008429.1	15308584	15358471	protein_coding
102530445	TDRD7	4	NW_021964163.1	ABRR03008429.1	15368080	15432623	protein_coding
102530193	TMOD1	4	NW_021964163.1	ABRR03008429.1	15443527	15517585	protein_coding
102531865	TSTD2	4	NW_021964163.1	ABRR03008429.1	15509034	15539208	protein_coding
102529939	NCBP1	4	NW_021964163.1	ABRR03008429.1	15539299	15574460	protein_coding
102529663	XPA	4	NW_021964163.1	ABRR03008429.1	15576153	15598877	protein_coding
102531123	FOXE1	4	NW_021964163.1	ABRR03008429.1	15732867	15736091	protein_coding
102529401	TRMO	4	NW_021964163.1	ABRR03008429.1	15775942	15790051	protein_coding
102529135	HEMGN	4	NW_021964163.1	ABRR03008429.1	15796226	15843034	protein_coding
102528356	ANP32B	4	NW_021964163.1	ABRR03008429.1	15841673	15862754	protein_coding
102528094	NANS	4	NW_021964163.1	ABRR03008429.1	15873329	15891341	protein_coding
102530878	TRIM14	4	NW_021964163.1	ABRR03008429.1	15894212	15918618	protein_coding
116280321	LOC116280321	4	NW_021964163.1	ABRR03008429.1	15913814	15921167	lncRNA
102527561	CORO2A	4	NW_021964163.1	ABRR03008429.1	15923239	15977918	protein_coding
102527136	TBC1D2	4	NW_021964163.1	ABRR03008429.1	15982215	16027862	protein_coding
102526877	GABBR2	4	NW_021964163.1	ABRR03008429.1	16041354	16398084	protein_coding
116280323	LOC116280323	4	NW_021964163.1	ABRR03008429.1	16164160	16184726	lncRNA
102530623	ANKS6	4	NW_021964163.1	ABRR03008429.1	16399910	16451895	protein_coding
102526621	GALNT12	4	NW_021964163.1	ABRR03008429.1	16467690	16501676	protein_coding
116280324	LOC116280324	4	NW_021964163.1	ABRR03008429.1	16539356	16572532	lncRNA
102530361	COL15A1	4	NW_021964163.1	ABRR03008429.1	16573380	16669548	protein_coding
102526363	TGFBR1	4	NW_021964163.1	ABRR03008429.1	16728686	16754851	protein_coding
102526113	ALG2	4	NW_021964163.1	ABRR03008429.1	16780970	17287579	protein_coding
102525868	SEC61B	4	NW_021964163.1	ABRR03008429.1	16814776	16822575	protein_coding
116280325	LOC116280325	4	NW_021964163.1	ABRR03008429.1	16883770	16890317	lncRNA
102530098	NR4A3	4	NW_021964163.1	ABRR03008429.1	17305300	17344619	protein_coding
102525622	STX17	4	NW_021964163.1	ABRR03008429.1	17375359	17444648	protein_coding
102529847	ERP44	4	NW_021964163.1	ABRR03008429.1	17438243	17511282	protein_coding
102529567	INVS	4	NW_021964163.1	ABRR03008429.1	17511401	17634696	protein_coding
102538077	TBC1D13	4	NW_021964163.1	ABRR03008429.1	39199386	39215348	protein_coding
102537566	ENDOG	4	NW_021964163.1	ABRR03008429.1	39215489	39219407	protein_coding
102537819	SPOUT1	4	NW_021964163.1	ABRR03008429.1	39218790	39226602	protein_coding
102537136	KYAT1	4	NW_021964163.1	ABRR03008429.1	39229676	39258654	protein_coding
102536734	LRRC8A	4	NW_021964163.1	ABRR03008429.1	39258694	39286054	protein_coding
102536351	PHYHD1	4	NW_021964163.1	ABRR03008429.1	39288850	39298002	protein_coding
102536094	DOLK	4	NW_021964163.1	ABRR03008429.1	39300195	39302272	protein_coding
102535836	NUP188	4	NW_021964163.1	ABRR03008429.1	39302291	39345492	protein_coding
102535585	SH3GLB2	4	NW_021964163.1	ABRR03008429.1	39346476	39364960	protein_coding
102535335	MIGA2	4	NW_021964163.1	ABRR03008429.1	39368659	39393886	protein_coding
102535092	DOLPP1	4	NW_021964163.1	ABRR03008429.1	39401140	39411135	protein_coding
102528518	CRAT	4	NW_021964163.1	ABRR03008429.1	39411841	39427291	protein_coding
102534665	PTPA	4	NW_021964163.1	ABRR03008429.1	39427487	39456896	protein_coding
102528263	IER5L	4	NW_021964163.1	ABRR03008429.1	39476925	39478176	protein_coding
116280264	LOC116280264	4	NW_021964163.1	ABRR03008429.1	39613887	39623564	lncRNA
116280265	LOC116280265	4	NW_021964163.1	ABRR03008429.1	39708886	39711874	lncRNA
107033634	LOC107033634	4	NW_021964163.1	ABRR03008429.1	39752863	39776399	lncRNA
116280381	LOC116280381	4	NW_021964163.1	ABRR03008429.1	39763772	39767807	lncRNA
102528010	C4H9orf50	4	NW_021964163.1	ABRR03008429.1	39789659	39796234	protein_coding
102534411	NTMT1	4	NW_021964163.1	ABRR03008429.1	39798921	39806035	protein_coding
102533829	ASB6	4	NW_021964163.1	ABRR03008429.1	39806208	39811409	protein_coding
102527749	PRRX2	4	NW_021964163.1	ABRR03008429.1	39854030	39872121	protein_coding
102533578	PTGES	4	NW_021964163.1	ABRR03008429.1	39881600	39891714	protein_coding
102527476	TOR1B	4	NW_021964163.1	ABRR03008429.1	39914966	39920564	protein_coding
102533336	TOR1A	4	NW_021964163.1	ABRR03008429.1	39922428	39930913	protein_coding
102532927	C4H9orf78	4	NW_021964163.1	ABRR03008429.1	39932052	39939576	protein_coding
102532686	USP20	4	NW_021964163.1	ABRR03008429.1	39939674	39983332	protein_coding
102532442	FNBP1	4	NW_021964163.1	ABRR03008429.1	39987752	40082322	protein_coding
102526957	GPR107	4	NW_021964163.1	ABRR03008429.1	40128372	40172634	protein_coding
102526698	NCS1	4	NW_021964163.1	ABRR03008429.1	40189879	40237368	protein_coding
116280382	LOC116280382	4	NW_021964163.1	ABRR03008429.1	40199780	40202054	lncRNA
102526436	HMCN2	4	NW_021964163.1	ABRR03008429.1	40269401	40413757	protein_coding
102535674	OSBPL6	5	NW_021964164.1	ABRR03077349.1	47052545	47160857	protein_coding
102535427	RBM45	5	NW_021964164.1	ABRR03077349.1	47271122	47300925	protein_coding
102534683	LOC102534683	5	NW_021964164.1	ABRR03077349.1	47304684	47315939	protein_coding
102535177	PDE11A	5	NW_021964164.1	ABRR03077349.1	47336122	47667804	protein_coding
116280605	LOC116280605	5	NW_021964164.1	ABRR03077349.1	47667413	47739746	lncRNA
116280606	LOC116280606	5	NW_021964164.1	ABRR03077349.1	47677141	47685861	lncRNA
116280464	LOC116280464	5	NW_021964164.1	ABRR03077349.1	47740310	47741774	protein_coding
102534276	AGPS	5	NW_021964164.1	ABRR03077349.1	47749537	47865638	protein_coding
116280607	LOC116280607	5	NW_021964164.1	ABRR03077349.1	47871262	47885393	lncRNA
102533851	NFE2L2	5	NW_021964164.1	ABRR03077349.1	47975743	48006489	protein_coding
102533280	HNRNPA3	5	NW_021964164.1	ABRR03077349.1	48011260	48020767	protein_coding
116280608	LOC116280608	5	NW_021964164.1	ABRR03077349.1	48021052	48210969	lncRNA
116280609	LOC116280609	5	NW_021964164.1	ABRR03077349.1	48383509	48425407	lncRNA
116280465	LOC116280465	5	NW_021964164.1	ABRR03077349.1	48492648	48495140	protein_coding
102535538	UBR3	5	NW_021964164.1	ABRR03077349.1	53478702	53657186	protein_coding
102536028	METTL5	5	NW_021964164.1	ABRR03077349.1	53678764	53688525	protein_coding
102535782	SSB	5	NW_021964164.1	ABRR03077349.1	53686889	53701004	protein_coding
102536287	KLHL23	5	NW_021964164.1	ABRR03077349.1	53732810	53748722	protein_coding
116280619	LOC116280619	5	NW_021964164.1	ABRR03077349.1	53754417	53758462	lncRNA
102536533	PHOSPHO2	5	NW_021964164.1	ABRR03077349.1	53765176	53770867	protein_coding
102536931	CCDC173	5	NW_021964164.1	ABRR03077349.1	53770914	53817469	protein_coding
102537174	PPIG	5	NW_021964164.1	ABRR03077349.1	53808787	53842495	protein_coding
102537429	FASTKD1	5	NW_021964164.1	ABRR03077349.1	53852777	53888007	protein_coding
102537676	KLHL41	5	NW_021964164.1	ABRR03077349.1	53887521	53901667	protein_coding
102537927	BBS5	5	NW_021964164.1	ABRR03077349.1	53904126	53925417	protein_coding
102543777	LRP2	5	NW_021964164.1	ABRR03077349.1	54040704	54190087	protein_coding
102529002	DHRS9	5	NW_021964164.1	ABRR03077349.1	54218729	54237061	protein_coding
102543535	ABCB11	5	NW_021964164.1	ABRR03077349.1	54257522	54331782	protein_coding
102528591	G6PC2	5	NW_021964164.1	ABRR03077349.1	54345914	54353577	protein_coding
102528332	SPC25	5	NW_021964164.1	ABRR03077349.1	54363429	54381296	protein_coding
102527713	NOSTRIN	5	NW_021964164.1	ABRR03077349.1	54395868	54462841	protein_coding
102527280	CERS6	5	NW_021964164.1	ABRR03077349.1	54475986	54763547	protein_coding
116280914	LOC116280914	6	NW_021964165.1	ABRR03077257.1	2874363	2882587	lncRNA
116280915	LOC116280915	6	NW_021964165.1	ABRR03077257.1	3179544	3190236	lncRNA
116280916	LOC116280916	6	NW_021964165.1	ABRR03077257.1	3402181	3458564	lncRNA
102542553	NOVA1	6	NW_021964165.1	ABRR03077257.1	3587933	3731703	protein_coding
102535341	GPATCH2L	6	NW_021964165.1	ABRR03077257.1	40830934	40884804	protein_coding	*
102535590	LOC102535590	6	NW_021964165.1	ABRR03077257.1	40894247	40894968	protein_coding	*
102535841	ESRRB	6	NW_021964165.1	ABRR03077257.1	40970974	41127289	protein_coding	*
107033689	LOC107033689	6	NW_021964165.1	ABRR03077257.1	41207596	41301431	lncRNA	*
102536983	VASH1	6	NW_021964165.1	ABRR03077257.1	41302296	41321865	protein_coding	*
102525378	ANGEL1	6	NW_021964165.1	ABRR03077257.1	41322748	41385398	protein_coding	*
102525629	LRRC74A	6	NW_021964165.1	ABRR03077257.1	41354037	41395493	protein_coding	*
102525876	IRF2BPL	6	NW_021964165.1	ABRR03077257.1	41496356	41499567	protein_coding	*
102537222	CIPC	6	NW_021964165.1	ABRR03077257.1	41555040	41571042	protein_coding	*
102537478	ZDHHC22	6	NW_021964165.1	ABRR03077257.1	41583524	41591783	protein_coding	*
102537726	TMEM63C	6	NW_021964165.1	ABRR03077257.1	41593904	41698485	protein_coding	*
102537982	NGB	6	NW_021964165.1	ABRR03077257.1	41701359	41706678	protein_coding	*
102538251	POMT2	6	NW_021964165.1	ABRR03077257.1	41710207	41751608	protein_coding	*
102538503	GSTZ1	6	NW_021964165.1	ABRR03077257.1	41751593	41765901	protein_coding	*
102539099	TMED8	6	NW_021964165.1	ABRR03077257.1	41766561	41799809	protein_coding	*
102526119	SAMD15	6	NW_021964165.1	ABRR03077257.1	41795823	41804480	protein_coding	*
102526371	NOXRED1	6	NW_021964165.1	ABRR03077257.1	41806367	41822808	protein_coding	*
102539347	VIPAS39	6	NW_021964165.1	ABRR03077257.1	41821912	41845320	protein_coding	*
102539903	AHSA1	6	NW_021964165.1	ABRR03077257.1	41845716	41853477	protein_coding	*
102526632	ISM2	6	NW_021964165.1	ABRR03077257.1	41856878	41866384	protein_coding	*
102526885	SPTLC2	6	NW_021964165.1	ABRR03077257.1	41879721	41942330	protein_coding	*
102527145	ALKBH1	6	NW_021964165.1	ABRR03077257.1	41991809	42014362	protein_coding	*
102540149	SLIRP	6	NW_021964165.1	ABRR03077257.1	42014391	42020759	protein_coding	*
102540397	SNW1	6	NW_021964165.1	ABRR03077257.1	42020760	42052004	protein_coding	*
102540822	ADCK1	6	NW_021964165.1	ABRR03077257.1	42077101	42213808	protein_coding	*
102531724	ZNF804B	7	NW_021964167.1	ABRR03008474.1	11132856	11607844	protein_coding
102530998	TEX47	7	NW_021964167.1	ABRR03008474.1	11566087	11567209	protein_coding
102531962	STEAP4	7	NW_021964167.1	ABRR03008474.1	11958758	11982569	protein_coding
102532384	SRI	7	NW_021964167.1	ABRR03008474.1	12017719	12037068	protein_coding
102535936	ADAM22	7	NW_021964167.1	ABRR03008474.1	12033213	12246206	protein_coding
102532630	DBF4	7	NW_021964167.1	ABRR03008474.1	12252829	12276297	protein_coding
102533037	SLC25A40	7	NW_021964167.1	ABRR03008474.1	12276840	12311660	protein_coding
102537099	ATXN7L1	7	NW_021964167.1	ABRR03008474.1	22852450	23071844	protein_coding
116281331	LOC116281331	7	NW_021964167.1	ABRR03008474.1	23072716	23085114	lncRNA
102537855	CDHR3	7	NW_021964167.1	ABRR03008474.1	23135739	23197869	protein_coding
116281332	LOC116281332	7	NW_021964167.1	ABRR03008474.1	23190646	23226601	lncRNA
102534296	SYPL1	7	NW_021964167.1	ABRR03008474.1	23245820	23254890	protein_coding
116281333	LOC116281333	7	NW_021964167.1	ABRR03008474.1	23287614	23408743	lncRNA
102534548	NAMPT	7	NW_021964167.1	ABRR03008474.1	23386814	23424753	protein_coding
102538381	PIK3CG	7	NW_021964167.1	ABRR03008474.1	23862266	23897843	protein_coding
102535545	PRKAR2B	7	NW_021964167.1	ABRR03008474.1	23987429	24068041	protein_coding
102538796	HBP1	7	NW_021964167.1	ABRR03008474.1	24077774	24106483	protein_coding
102535789	COG5	7	NW_021964167.1	ABRR03008474.1	24106909	24346480	protein_coding
102524727	AGPAT4	8	NW_021964168.1	ABRR03077236.1	5455809	5578367	protein_coding
102524979	MAP3K4	8	NW_021964168.1	ABRR03077236.1	5577536	5652972	protein_coding
116281396	LOC116281396	8	NW_021964168.1	ABRR03077236.1	5664945	5687061	protein_coding
102525232	LOC102525232	8	NW_021964168.1	ABRR03077236.1	5735413	5779910	protein_coding
102525488	SLC22A3	8	NW_021964168.1	ABRR03077236.1	5780510	5847773	protein_coding
116281400	LOC116281400	8	NW_021964168.1	ABRR03077236.1	5915139	5924109	lncRNA
102542019	LOC102542019	8	NW_021964168.1	ABRR03077236.1	5935528	5971254	protein_coding
102525726	LOC102525726	8	NW_021964168.1	ABRR03077236.1	6000375	6034406	protein_coding
102525970	IGF2R	8	NW_021964168.1	ABRR03077236.1	6039619	6118146	protein_coding
116281452	LOC116281452	8	NW_021964168.1	ABRR03077236.1	6189498	6213732	lncRNA
102542263	MAS1	8	NW_021964168.1	ABRR03077236.1	6194431	6196286	protein_coding
116281453	LOC116281453	8	NW_021964168.1	ABRR03077236.1	6231583	6233739	lncRNA
102526216	PNLDC1	8	NW_021964168.1	ABRR03077236.1	6233538	6249752	protein_coding
102542498	MRPL18	8	NW_021964168.1	ABRR03077236.1	6252139	6259214	protein_coding
102543003	TCP1	8	NW_021964168.1	ABRR03077236.1	6259931	6268604	protein_coding
102542741	ACAT2	8	NW_021964168.1	ABRR03077236.1	6268066	6283958	protein_coding
102543254	WTAP	8	NW_021964168.1	ABRR03077236.1	6292118	6315173	protein_coding
102543832	SOD2	8	NW_021964168.1	ABRR03077236.1	6337611	6345760	protein_coding
102544087	FNDC1	8	NW_021964168.1	ABRR03077236.1	6645152	6712688	protein_coding
102533246	DOP1A	8	NW_021964168.1	ABRR03077236.1	63767105	63839744	protein_coding
102534824	UBE3D	8	NW_021964168.1	ABRR03077236.1	63859402	64129546	protein_coding
102533451	TPBG	8	NW_021964168.1	ABRR03077236.1	64411376	64413220	protein_coding
116281634	LOC116281634	8	NW_021964168.1	ABRR03077236.1	64425523	64474365	lncRNA
102531739	IBTK	8	NW_021964168.1	ABRR03077236.1	64494681	64576534	protein_coding
116281636	LOC116281636	8	NW_021964168.1	ABRR03077236.1	64709602	64937785	lncRNA
116281637	LOC116281637	8	NW_021964168.1	ABRR03077236.1	64832522	64848192	lncRNA
102531495	TENT5A	8	NW_021964168.1	ABRR03077236.1	64944306	64947751	protein_coding
102531695	ZFHX3	9	NW_021964171.1	ABRR03004037.1	19688819	19912328	protein_coding	*
116281879	LOC116281879	9	NW_021964171.1	ABRR03004037.1	20015582	20029527	lncRNA	*
116281921	LOC116281921	9	NW_021964171.1	ABRR03004037.1	20059374	20074926	lncRNA	*
102541928	AP1G1	9	NW_021964171.1	ABRR03004037.1	20635637	20725917	protein_coding
102541676	PHLPP2	9	NW_021964171.1	ABRR03004037.1	20735627	20793098	protein_coding
102528220	MARVELD3	9	NW_021964171.1	ABRR03004037.1	20795624	20808629	protein_coding
102541428	TAT	9	NW_021964171.1	ABRR03004037.1	20835543	20845388	protein_coding
102527705	CHST4	9	NW_021964171.1	ABRR03004037.1	20872081	20881580	protein_coding
102540857	ZNF23	9	NW_021964171.1	ABRR03004037.1	20931710	20955674	protein_coding
116281956	TLE7	9	NW_021964171.1	ABRR03004037.1	20967150	20970861	protein_coding
102540603	CALB2	9	NW_021964171.1	ABRR03004037.1	20998435	21024031	protein_coding
102540362	CMTR2	9	NW_021964171.1	ABRR03004037.1	21076538	21083736	protein_coding
102540118	HYDIN	9	NW_021964171.1	ABRR03004037.1	21076626	21458600	protein_coding
116281927	LOC116281927	9	NW_021964171.1	ABRR03004037.1	21458364	21486385	lncRNA
107033121	LOC107033121	9	NW_021964171.1	ABRR03004037.1	21466377	21469248	protein_coding
107033120	LOC107033120	9	NW_021964171.1	ABRR03004037.1	21509293	21523877	protein_coding
102527176	VAC14	9	NW_021964171.1	ABRR03004037.1	21523893	21604098	protein_coding
116281928	LOC116281928	9	NW_021964171.1	ABRR03004037.1	21574657	21579722	lncRNA
102526916	MTSS2	9	NW_021964171.1	ABRR03004037.1	21605106	21627391	protein_coding
102526666	IL34	9	NW_021964171.1	ABRR03004037.1	21627870	21673101	protein_coding
102539387	SF3B3	9	NW_021964171.1	ABRR03004037.1	21681565	21725627	protein_coding
102538806	COG4	9	NW_021964171.1	ABRR03004037.1	21725881	21751707	protein_coding
102538555	FCSK	9	NW_021964171.1	ABRR03004037.1	21749200	21767142	protein_coding
102538299	ST3GAL2	9	NW_021964171.1	ABRR03004037.1	21797745	21821011	protein_coding
102526151	LOC102526151	9	NW_021964171.1	ABRR03004037.1	21830796	21849598	protein_coding
102525904	LOC102525904	9	NW_021964171.1	ABRR03004037.1	21849639	21873529	protein_coding
102538031	AARS1	9	NW_021964171.1	ABRR03004037.1	21877928	21898136	protein_coding
102537774	EXOSC6	9	NW_021964171.1	ABRR03004037.1	21899355	21900833	protein_coding
102537522	CLEC18C	9	NW_021964171.1	ABRR03004037.1	21919808	21932428	protein_coding
102539331	PDPR	9	NW_021964171.1	ABRR03004037.1	21943112	21961064	protein_coding
116281929	LOC116281929	9	NW_021964171.1	ABRR03004037.1	21953511	21956315	lncRNA
102531696	LOC102531696	9	NW_021964171.1	ABRR03004037.1	21959123	21983442	protein_coding
116281930	LOC116281930	9	NW_021964171.1	ABRR03004037.1	21962600	21972617	lncRNA
102531632	GLG1	9	NW_021964171.1	ABRR03004037.1	21994695	22113137	protein_coding
102531882	RFWD3	9	NW_021964171.1	ABRR03004037.1	22120142	22154606	protein_coding
102544445	RSF1	10	NW_021964172.1	ABRR03000127.1	30080700	30204321	protein_coding
102544711	AAMDC	10	NW_021964172.1	ABRR03000127.1	30204503	30231000	protein_coding
102544979	INTS4	10	NW_021964172.1	ABRR03000127.1	30237148	30317688	protein_coding
116282089	LOC116282089	10	NW_021964172.1	ABRR03000127.1	30238953	30250888	lncRNA
102526652	KCTD14	10	NW_021964172.1	ABRR03000127.1	30320924	30332014	protein_coding
102545240	THRSP	10	NW_021964172.1	ABRR03000127.1	30357091	30360951	protein_coding
102545496	NDUFC2	10	NW_021964172.1	ABRR03000127.1	30362247	30369445	protein_coding
116282090	LOC116282090	10	NW_021964172.1	ABRR03000127.1	30365730	30369340	lncRNA
102545752	ALG8	10	NW_021964172.1	ABRR03000127.1	30381203	30406559	protein_coding
102545998	KCTD21	10	NW_021964172.1	ABRR03000127.1	30444660	30460477	protein_coding
102524724	USP35	10	NW_021964172.1	ABRR03000127.1	30460627	30504016	protein_coding
102524978	GAB2	10	NW_021964172.1	ABRR03000127.1	30506911	30553288	protein_coding
102525487	NARS2	10	NW_021964172.1	ABRR03000127.1	30667833	30774827	protein_coding
102525231	LOC102525231	10	NW_021964172.1	ABRR03000127.1	30668360	30669909	protein_coding
102527164	TENM4	10	NW_021964172.1	ABRR03000127.1	30806329	31023580	protein_coding
107034475	LOC107034475	10	NW_021964172.1	ABRR03000127.1	31085256	32312466	protein_coding
102537920	COL13A1	11	NW_021964175.1	ABRR03077325.1	3206733	3377232	protein_coding
102537668	LOC102537668	11	NW_021964175.1	ABRR03077325.1	3426996	3453543	protein_coding
102537420	AIFM2	11	NW_021964175.1	ABRR03077325.1	3453537	3467943	protein_coding
102529600	TYSND1	11	NW_021964175.1	ABRR03077325.1	3473089	3482370	protein_coding
102537166	SAR1A	11	NW_021964175.1	ABRR03077325.1	3485202	3499597	protein_coding
116282348	LOC116282348	11	NW_021964175.1	ABRR03077325.1	3499725	3505173	lncRNA
102536922	PPA1	11	NW_021964175.1	ABRR03077325.1	3512093	3537676	protein_coding
102529337	NPFFR1	11	NW_021964175.1	ABRR03077325.1	3550417	3568444	protein_coding
102529063	LRRC20	11	NW_021964175.1	ABRR03077325.1	3577967	3639434	protein_coding
102528802	EIF4EBP2	11	NW_021964175.1	ABRR03077325.1	3634611	3671063	protein_coding
116282359	LOC116282359	11	NW_021964175.1	ABRR03077325.1	3673113	3678500	lncRNA
102536450	NODAL	11	NW_021964175.1	ABRR03077325.1	3676632	3683741	protein_coding
102536204	PALD1	11	NW_021964175.1	ABRR03077325.1	3710418	3792454	protein_coding
102535945	PRF1	11	NW_021964175.1	ABRR03077325.1	3812848	3817523	protein_coding
102528551	ADAMTS14	11	NW_021964175.1	ABRR03077325.1	3855648	3929875	protein_coding
116282361	LOC116282361	11	NW_021964175.1	ABRR03077325.1	3938751	3965084	lncRNA
102535691	TBATA	11	NW_021964175.1	ABRR03077325.1	3948501	3960250	protein_coding
102535443	SGPL1	11	NW_021964175.1	ABRR03077325.1	3982066	4035744	protein_coding
116282360	LOC116282360	11	NW_021964175.1	ABRR03077325.1	3990891	4003786	lncRNA
102528293	PCBD1	11	NW_021964175.1	ABRR03077325.1	4048254	4053009	protein_coding
116282349	LOC116282349	11	NW_021964175.1	ABRR03077325.1	4054925	4055594	lncRNA
102528039	UNC5B	11	NW_021964175.1	ABRR03077325.1	4295908	4379510	protein_coding
102535372	FGFR2	11	NW_021964177.1	ABRR03077342.1	773430	874699	protein_coding
116282488	LOC116282488	11	NW_021964177.1	ABRR03077342.1	888719	920098	lncRNA
107033181	LOC107033181	11	NW_021964177.1	ABRR03077342.1	894795	897497	lncRNA
116282489	LOC116282489	11	NW_021964177.1	ABRR03077342.1	1070785	1106594	lncRNA
102535619	LOC102535619	11	NW_021964177.1	ABRR03077342.1	1087250	1088815	protein_coding
102535876	WDR11	11	NW_021964177.1	ABRR03077342.1	1331681	1381326	protein_coding
102536314	PLPP4	11	NW_021964177.1	ABRR03077342.1	1544174	1614259	protein_coding
116282479	LOC116282479	11	NW_021964177.1	ABRR03077342.1	1834898	1838224	lncRNA
102536557	SEC23IP	11	NW_021964177.1	ABRR03077342.1	2037046	2073350	protein_coding
116282618	LOC116282618	12	NW_021964178.1	ABRR03077305.1	6297009	6309684	lncRNA
102525172	SLC38A2	12	NW_021964178.1	ABRR03077305.1	6405036	6417324	protein_coding
102524924	SLC38A1	12	NW_021964178.1	ABRR03077305.1	6458963	6521023	protein_coding
107033415	LOC107033415	12	NW_021964178.1	ABRR03077305.1	6545153	6644191	lncRNA
102524666	SCAF11	12	NW_021964178.1	ABRR03077305.1	6662633	6703851	protein_coding
102545948	ARID2	12	NW_021964178.1	ABRR03077305.1	6711729	6847684	protein_coding
116282570	LOC116282570	12	NW_021964178.1	ABRR03077305.1	6992789	6996391	lncRNA
102537206	ANO6	12	NW_021964178.1	ABRR03077305.1	7077726	7221664	protein_coding
116282620	LOC116282620	12	NW_021964178.1	ABRR03077305.1	7231355	7250017	lncRNA
107033414	LOC107033414	12	NW_021964178.1	ABRR03077305.1	7282173	7361622	lncRNA
102531135	WIF1	12	NW_021964178.1	ABRR03077305.1	13575234	13641912	protein_coding
102531382	LEMD3	12	NW_021964178.1	ABRR03077305.1	13691846	13749923	protein_coding
107033662	LOC107033662	12	NW_021964178.1	ABRR03077305.1	13745889	13768751	lncRNA
102531785	MSRB3	12	NW_021964178.1	ABRR03077305.1	13769474	14035986	protein_coding
116282634	LOC116282634	12	NW_021964178.1	ABRR03077305.1	14011930	14016944	lncRNA
116282633	LOC116282633	12	NW_021964178.1	ABRR03077305.1	14027590	14038511	lncRNA
116282572	LOC116282572	12	NW_021964178.1	ABRR03077305.1	14045225	14054268	lncRNA
116282635	LOC116282635	12	NW_021964178.1	ABRR03077305.1	14054628	14076051	lncRNA
116282636	LOC116282636	12	NW_021964178.1	ABRR03077305.1	14234620	14362510	lncRNA
102532025	LLPH	12	NW_021964178.1	ABRR03077305.1	14478038	14487157	protein_coding
102532275	TMBIM4	12	NW_021964178.1	ABRR03077305.1	14489773	14511815	protein_coding
116282637	LOC116282637	12	NW_021964178.1	ABRR03077305.1	14516150	14521267	lncRNA
102532531	IRAK3	12	NW_021964178.1	ABRR03077305.1	14521153	14568569	protein_coding
102533100	HELB	12	NW_021964178.1	ABRR03077305.1	14603985	14634337	protein_coding
102526438	STAB2	12	NW_021964178.1	ABRR03077305.1	20617217	20751525	protein_coding
102533666	C12H12orf42	12	NW_021964178.1	ABRR03077305.1	20902231	20965690	protein_coding
116282574	LOC116282574	12	NW_021964178.1	ABRR03077305.1	21107851	21117764	lncRNA
102526700	ASCL1	12	NW_021964178.1	ABRR03077305.1	21185635	21188435	protein_coding
102526959	PAH	12	NW_021964178.1	ABRR03077305.1	21209723	21273171	protein_coding
116282653	LOC116282653	12	NW_021964178.1	ABRR03077305.1	21211205	21494071	lncRNA
116282654	LOC116282654	12	NW_021964178.1	ABRR03077305.1	21500372	21541631	lncRNA
102527219	IGF1	12	NW_021964178.1	ABRR03077305.1	21542644	21616308	protein_coding
102528366	PARPBP	12	NW_021964178.1	ABRR03077305.1	21740788	21805147	protein_coding
102528624	PMCH	12	NW_021964178.1	ABRR03077305.1	21750057	21751443	protein_coding
102528879	NUP37	12	NW_021964178.1	ABRR03077305.1	21805164	21847858	protein_coding
102529142	WASHC3	12	NW_021964178.1	ABRR03077305.1	21856493	21900182	protein_coding
107033667	LOC107033667	12	NW_021964178.1	ABRR03077305.1	21906796	21976628	lncRNA
102529408	DRAM1	12	NW_021964178.1	ABRR03077305.1	21956853	21991872	protein_coding
102533919	GNPTAB	12	NW_021964178.1	ABRR03077305.1	21992518	22082551	protein_coding
116282655	LOC116282655	12	NW_021964178.1	ABRR03077305.1	22068132	22072893	lncRNA
102544548	CFAP54	12	NW_021964178.1	ABRR03077305.1	25793701	26045046	protein_coding
102535041	CDK17	12	NW_021964178.1	ABRR03077305.1	26103973	26193495	protein_coding
102534790	ELK3	12	NW_021964178.1	ABRR03077305.1	26196566	26233920	protein_coding
102534137	LTA4H	12	NW_021964178.1	ABRR03077305.1	26375509	26405312	protein_coding
102533382	HAL	12	NW_021964178.1	ABRR03077305.1	26409149	26431773	protein_coding
102533140	AMDHD1	12	NW_021964178.1	ABRR03077305.1	26435446	26454180	protein_coding
102544015	CCDC38	12	NW_021964178.1	ABRR03077305.1	26460315	26500668	protein_coding
102543758	SNRPF	12	NW_021964178.1	ABRR03077305.1	26501264	26509453	protein_coding
102532400	NTN4	12	NW_021964178.1	ABRR03077305.1	26556722	26661476	protein_coding
107034590	LOC107034590	12	NW_021964178.1	ABRR03077305.1	26560424	26727326	lncRNA
102532146	USP44	12	NW_021964178.1	ABRR03077305.1	26727392	26749957	protein_coding
102531567	METAP2	12	NW_021964178.1	ABRR03077305.1	26753016	26782830	protein_coding
116282669	LOC116282669	12	NW_021964178.1	ABRR03077305.1	26782914	26816594	lncRNA
102531327	VEZT	12	NW_021964178.1	ABRR03077305.1	26890275	26946211	protein_coding
102531078	FGD6	12	NW_021964178.1	ABRR03077305.1	26946245	27044390	protein_coding
102530829	NR2C1	12	NW_021964178.1	ABRR03077305.1	27049267	27085118	protein_coding
102530402	NDUFA12	12	NW_021964178.1	ABRR03077305.1	27088907	27111660	protein_coding
116282578	LOC116282578	12	NW_021964178.1	ABRR03077305.1	27160383	27161832	lncRNA
116282671	LOC116282671	12	NW_021964178.1	ABRR03077305.1	27168988	27175883	lncRNA
102529889	TMCC3	12	NW_021964178.1	ABRR03077305.1	27182761	27444154	protein_coding
102529605	CEP83	12	NW_021964178.1	ABRR03077305.1	27444064	27612106	protein_coding
102543258	PLXNC1	12	NW_021964178.1	ABRR03077305.1	27601293	27742067	protein_coding
116282672	LOC116282672	12	NW_021964178.1	ABRR03077305.1	27933779	27952767	lncRNA
102529342	CRADD	12	NW_021964178.1	ABRR03077305.1	27963573	28111350	protein_coding
116282673	LOC116282673	12	NW_021964178.1	ABRR03077305.1	28068133	28086193	lncRNA
102530201	GIPC2	13	NW_021964180.1	ABRR03000032.1	9622308	9702142	protein_coding
116282802	LOC116282802	13	NW_021964180.1	ABRR03000032.1	9952330	9953939	lncRNA
102529947	PTGFR	13	NW_021964180.1	ABRR03000032.1	9960907	10005273	protein_coding
102536593	IFI44L	13	NW_021964180.1	ABRR03000032.1	10030385	10051034	protein_coding
102536355	IFI44	13	NW_021964180.1	ABRR03000032.1	10057184	10070773	protein_coding
102529670	ADGRL4	13	NW_021964180.1	ABRR03000032.1	10248395	10368983	protein_coding
116283166	LOC116283166	14	NW_021964183.1	ABRR03004178.1	26170965	26187296	lncRNA
116283167	LOC116283167	14	NW_021964183.1	ABRR03004178.1	26245328	26246824	lncRNA
116283217	LOC116283217	14	NW_021964183.1	ABRR03004178.1	26355454	26417386	lncRNA
102545905	KLF5	14	NW_021964183.1	ABRR03004178.1	26502083	26516965	protein_coding
102545655	PIBF1	14	NW_021964183.1	ABRR03004178.1	26545521	26719579	protein_coding
116283218	LOC116283218	14	NW_021964183.1	ABRR03004178.1	26678695	26689624	lncRNA
102545400	DIS3	14	NW_021964183.1	ABRR03004178.1	26719746	26744988	protein_coding
102544968	BORA	14	NW_021964183.1	ABRR03004178.1	26745172	26766956	protein_coding
102544696	MZT1	14	NW_021964183.1	ABRR03004178.1	26766181	26778291	protein_coding
102534520	EPSTI1	14	NW_021964184.1	ABRR03000081.1	10941125	11020986	protein_coding
102534767	DNAJC15	14	NW_021964184.1	ABRR03000081.1	11020752	11096257	protein_coding
102535261	ENOX1	14	NW_021964184.1	ABRR03000081.1	11195540	11716521	protein_coding
102527067	CCDC122	14	NW_021964184.1	ABRR03000081.1	11754909	11837457	protein_coding
102527494	LACC1	14	NW_021964184.1	ABRR03000081.1	11786915	11799318	protein_coding
102535514	SMIM2	14	NW_021964184.1	ABRR03000081.1	12007534	12012957	protein_coding
102526973	NUP58	14	NW_021964184.1	ABRR03000081.1	28375177	28411439	protein_coding
116283361	LOC116283361	14	NW_021964184.1	ABRR03000081.1	28411507	28413597	lncRNA
102539949	MTMR6	14	NW_021964184.1	ABRR03000081.1	28423919	28442127	protein_coding
102543529	AMER2	14	NW_021964184.1	ABRR03000081.1	28453165	28488361	protein_coding
102543772	SPATA13	14	NW_021964184.1	ABRR03000081.1	28674439	28722853	protein_coding
102540193	LOC102540193	14	NW_021964184.1	ABRR03000081.1	28724681	28735461	protein_coding
102544034	MIPEP	14	NW_021964184.1	ABRR03000081.1	28741254	28821311	protein_coding
102544299	TNFRSF19	14	NW_021964184.1	ABRR03000081.1	28854665	28923119	protein_coding
116283362	LOC116283362	14	NW_021964184.1	ABRR03000081.1	28950689	28958661	lncRNA
116283364	LOC116283364	14	NW_021964184.1	ABRR03000081.1	29019455	29021711	lncRNA
102540441	SACS	14	NW_021964184.1	ABRR03000081.1	29026631	29061174	protein_coding
102540683	SGCG	14	NW_021964184.1	ABRR03000081.1	29064982	29090612	protein_coding
102533258	AXIN1	18	NW_021964194.1	ABRR03003094.1	4243700	4297915	protein_coding
102533007	PDIA2	18	NW_021964194.1	ABRR03003094.1	4298260	4301414	protein_coding
102527210	ARHGDIG	18	NW_021964194.1	ABRR03003094.1	4301546	4303110	protein_coding
102526950	RGS11	18	NW_021964194.1	ABRR03003094.1	4307911	4318535	protein_coding
102526694	FAM234A	18	NW_021964194.1	ABRR03003094.1	4319715	4348977	protein_coding
102532597	LUC7L	18	NW_021964194.1	ABRR03003094.1	4357788	4387108	protein_coding
102541122	LOC102541122	18	NW_021964194.1	ABRR03003094.1	4383719	4385263	protein_coding
102526433	HBQ1	18	NW_021964194.1	ABRR03003094.1	4394520	4396667	protein_coding
102532177	HBM	18	NW_021964194.1	ABRR03003094.1	4417706	4419279	protein_coding
102531938	NPRL3	18	NW_021964194.1	ABRR03003094.1	4444968	4477644	protein_coding
102526180	MPG	18	NW_021964194.1	ABRR03003094.1	4477576	4491452	protein_coding
102531698	RHBDF1	18	NW_021964194.1	ABRR03003094.1	4490809	4505918	protein_coding
102531452	SNRNP25	18	NW_021964194.1	ABRR03003094.1	4506320	4509485	protein_coding
102531212	POLR3K	18	NW_021964194.1	ABRR03003094.1	4509483	4512768	protein_coding
116284133	LOC116284133	18	NW_021964194.1	ABRR03003094.1	4509803	4522437	lncRNA
102525930	IL9R	18	NW_021964194.1	ABRR03003094.1	4523209	4533440	protein_coding
102530971	LOC102530971	18	NW_021964194.1	ABRR03003094.1	4563388	4563779	protein_coding
102530714	SEC14L5	18	NW_021964194.1	ABRR03003094.1	4566411	4607024	protein_coding
102525682	NAGPA	18	NW_021964194.1	ABRR03003094.1	4612832	4621797	protein_coding
102525442	C18H16orf89	18	NW_021964194.1	ABRR03003094.1	4621927	4639064	protein_coding
102525185	ALG1	18	NW_021964194.1	ABRR03003094.1	4643385	4656120	protein_coding
102530277	EEF2KMT	18	NW_021964194.1	ABRR03003094.1	4655204	4669688	protein_coding
102524934	LOC102524934	18	NW_021964194.1	ABRR03003094.1	4677759	4702992	protein_coding
102545892	SNX29	18	NW_021964194.1	ABRR03003094.1	9925928	10565907	protein_coding
116284142	LOC116284142	18	NW_021964194.1	ABRR03003094.1	10293840	10310234	lncRNA
116284143	LOC116284143	18	NW_021964194.1	ABRR03003094.1	10438761	10447267	lncRNA
102545640	CPPED1	18	NW_021964194.1	ABRR03003094.1	10589089	10703287	protein_coding
102545385	SHISA9	18	NW_021964194.1	ABRR03003094.1	10762171	11030617	protein_coding
107034580	TSACC	21	NW_021964201.1	ABRR03077373.1	7770765	7776705	protein_coding
102533959	RHBG	21	NW_021964201.1	ABRR03077373.1	7784013	7795373	protein_coding
107034581	C21H1orf61	21	NW_021964201.1	ABRR03077373.1	7810980	7853596	protein_coding
102533704	MEF2D	21	NW_021964201.1	ABRR03077373.1	7859329	7892246	protein_coding
116284960	LOC116284960	21	NW_021964201.1	ABRR03077373.1	7892362	7893624	lncRNA
102533454	IQGAP3	21	NW_021964201.1	ABRR03077373.1	7911521	7963363	protein_coding
102544453	TTC24	21	NW_021964201.1	ABRR03077373.1	7952092	7957164	protein_coding
102532969	NAXE	21	NW_021964201.1	ABRR03077373.1	7964887	7966806	protein_coding
102533218	GPATCH4	21	NW_021964201.1	ABRR03077373.1	7967737	7974228	protein_coding
102532566	HAPLN2	21	NW_021964201.1	ABRR03077373.1	7985617	7994677	protein_coding
102532148	BCAN	21	NW_021964201.1	ABRR03077373.1	8002275	8019694	protein_coding
102531910	NES	21	NW_021964201.1	ABRR03077373.1	8028085	8038181	protein_coding
102531662	CRABP2	21	NW_021964201.1	ABRR03077373.1	8054288	8059279	protein_coding
102531419	ISG20L2	21	NW_021964201.1	ABRR03077373.1	8072745	8077979	protein_coding
102531176	RRNAD1	21	NW_021964201.1	ABRR03077373.1	8078599	8085141	protein_coding
102530765	MRPL24	21	NW_021964201.1	ABRR03077373.1	8085458	8089326	protein_coding
102530145	HDGF	21	NW_021964201.1	ABRR03077373.1	8090225	8093607	protein_coding
102529893	PRCC	21	NW_021964201.1	ABRR03077373.1	8112740	8134476	protein_coding
102544183	SH2D2A	21	NW_021964201.1	ABRR03077373.1	8139191	8148687	protein_coding
102529610	INSRR	21	NW_021964201.1	ABRR03077373.1	8165251	8181340	protein_coding
102543920	NTRK1	21	NW_021964201.1	ABRR03077373.1	8184956	8202335	protein_coding
116284961	LOC116284961	21	NW_021964201.1	ABRR03077373.1	8212531	8215006	lncRNA
102543672	PEAR1	21	NW_021964201.1	ABRR03077373.1	8216051	8234431	protein_coding
102543422	LRRC71	21	NW_021964201.1	ABRR03077373.1	8235361	8245302	protein_coding
102543172	ARHGEF11	21	NW_021964201.1	ABRR03077373.1	8247728	8342847	protein_coding
116284971	LOC116284971	21	NW_021964201.1	ABRR03077373.1	8363147	8365221	protein_coding
102529346	ETV3L	21	NW_021964201.1	ABRR03077373.1	8368354	8376654	protein_coding
102529078	ETV3	21	NW_021964201.1	ABRR03077373.1	8389342	8400440	protein_coding
116284914	LOC116284914	21	NW_021964201.1	ABRR03077373.1	8403129	8403666	lncRNA
107035155	LOC107035155	21	NW_021964201.1	ABRR03077373.1	8511036	8529543	protein_coding
107035156	LOC107035156	21	NW_021964201.1	ABRR03077373.1	8558546	8584108	protein_coding
102534046	FCRL5	21	NW_021964201.1	ABRR03077373.1	8614807	8644305	protein_coding
116284963	LOC116284963	21	NW_021964201.1	ABRR03077373.1	8630871	8642214	lncRNA
102534304	FCRL4	21	NW_021964201.1	ABRR03077373.1	8663018	8685317	protein_coding
107034675	FCRL3	21	NW_021964201.1	ABRR03077373.1	8711769	8743379	protein_coding
102533788	LOC102533788	21	NW_021964201.1	ABRR03077373.1	8724398	8724992	protein_coding
102534302	FCRL1	21	NW_021964201.1	ABRR03077373.1	8774936	8790126	protein_coding
116284964	LOC116284964	21	NW_021964201.1	ABRR03077373.1	8796489	8799824	lncRNA
102534800	CD5L	21	NW_021964201.1	ABRR03077373.1	8819551	8856980	protein_coding
102537388	MIB1	24	NW_021964205.1	ABRR03000020.1	8187236	8276635	protein_coding
107033605	LOC107033605	24	NW_021964205.1	ABRR03000020.1	8241060	8247343	lncRNA
116285309	LOC116285309	24	NW_021964205.1	ABRR03000020.1	8302623	8303727	lncRNA
102526543	GATA6	24	NW_021964205.1	ABRR03000020.1	8457598	8485761	protein_coding
102537134	RBBP8	24	NW_021964205.1	ABRR03000020.1	8986611	9062115	protein_coding
102536895	CABLES1	24	NW_021964205.1	ABRR03000020.1	9128617	9215642	protein_coding
102534754	LAMA3	24	NW_021964205.1	ABRR03000020.1	9462067	9668500	protein_coding
102526285	LOC102526285	24	NW_021964205.1	ABRR03000020.1	9684489	9704216	protein_coding
102534502	TTC39C	24	NW_021964205.1	ABRR03000020.1	9736787	9784878	protein_coding
102533916	CABYR	24	NW_021964205.1	ABRR03000020.1	9784878	9803472	protein_coding
102533663	OSBPL1A	24	NW_021964205.1	ABRR03000020.1	9803132	9957288	protein_coding
102525782	IMPACT	24	NW_021964205.1	ABRR03000020.1	9982709	10006497	protein_coding
102533263	HRH4	24	NW_021964205.1	ABRR03000020.1	10027319	10038342	protein_coding
102525544	ZNF521	24	NW_021964205.1	ABRR03000020.1	10486482	10753713	protein_coding
102525781	IMPAD1	29	NW_021964213.1	ABRR03000003.1	4136439	4152662	protein_coding	*
116285977	LOC116285977	29	NW_021964213.1	ABRR03000003.1	4166595	4175872	lncRNA	*
107033556	LOC107033556	29	NW_021964213.1	ABRR03000003.1	4473642	4567786	lncRNA	*
102539245	FAM110B	29	NW_021964213.1	ABRR03000003.1	4579344	4582762	protein_coding	*
102539487	UBXN2B	29	NW_021964213.1	ABRR03000003.1	4734288	4755402	protein_coding	*
102526027	LOC102526027	29	NW_021964213.1	ABRR03000003.1	4780041	4791820	protein_coding	*
116285959	LOC116285959	29	NW_021964213.1	ABRR03000003.1	4802549	4807043	lncRNA	*
102526284	SDCBP	29	NW_021964213.1	ABRR03000003.1	4820968	4835216	protein_coding	*
102539741	NSMAF	29	NW_021964213.1	ABRR03000003.1	4835719	4885995	protein_coding	*
116285978	LOC116285978	29	NW_021964213.1	ABRR03000003.1	4894808	4918343	lncRNA	*
102527052	TOX	29	NW_021964213.1	ABRR03000003.1	4968673	5242002	protein_coding	*
102532359	ANAPC5	32	NW_021964219.1	ABRR03000019.1	13234628	13270113	protein_coding
107033569	LOC107033569	32	NW_021964219.1	ABRR03000019.1	13270249	13287842	lncRNA
102539341	RNF34	32	NW_021964219.1	ABRR03000019.1	13298615	13317315	protein_coding
102539900	KDM2B	32	NW_021964219.1	ABRR03000019.1	13321446	13426758	protein_coding
102534427	ORAI1	32	NW_021964219.1	ABRR03000019.1	13450141	13463216	protein_coding
102534184	MORN3	32	NW_021964219.1	ABRR03000019.1	13463779	13476963	protein_coding
116276589	LOC116276589	32	NW_021964219.1	ABRR03000019.1	13485384	13485894	lncRNA
102525952	TMEM120B	32	NW_021964219.1	ABRR03000019.1	13517981	13542057	protein_coding
102533932	RHOF	32	NW_021964219.1	ABRR03000019.1	13542220	13554509	protein_coding
116276590	LOC116276590	32	NW_021964219.1	ABRR03000019.1	13555144	13564063	lncRNA
102533681	SETD1B	32	NW_021964219.1	ABRR03000019.1	13564467	13587963	protein_coding
102525465	HPD	32	NW_021964219.1	ABRR03000019.1	13591664	13600280	protein_coding
116276591	LOC116276591	32	NW_021964219.1	ABRR03000019.1	13592160	13593913	lncRNA
107034086	LOC107034086	32	NW_021964219.1	ABRR03000019.1	13600329	13611606	lncRNA
102533276	PSMD9	32	NW_021964219.1	ABRR03000019.1	13613197	13630896	protein_coding
102525209	WDR66	32	NW_021964219.1	ABRR03000019.1	13630970	13696919	protein_coding
102524956	BCL7A	32	NW_021964219.1	ABRR03000019.1	13712185	13731426	protein_coding
102524697	MLXIP	32	NW_021964219.1	ABRR03000019.1	13744733	13801310	protein_coding
102545977	IL31	32	NW_021964219.1	ABRR03000019.1	13816962	13820932	protein_coding
102545734	B3GNT4	32	NW_021964219.1	ABRR03000019.1	13824396	13843867	protein_coding
102532543	DIABLO	32	NW_021964219.1	ABRR03000019.1	13843990	13859697	protein_coding
102532291	VPS33A	32	NW_021964219.1	ABRR03000019.1	13864054	13883398	protein_coding
102531716	CLIP1	32	NW_021964219.1	ABRR03000019.1	13886603	13986616	protein_coding
102531472	ZCCHC8	32	NW_021964219.1	ABRR03000019.1	14023999	14044795	protein_coding
102530738	RSRC2	32	NW_021964219.1	ABRR03000019.1	14047324	14063842	protein_coding
102545224	KNTC1	32	NW_021964219.1	ABRR03000019.1	14063969	14128563	protein_coding
102544964	LOC102544964	32	NW_021964219.1	ABRR03000019.1	14158819	14160919	protein_coding
102544691	HCAR1	32	NW_021964219.1	ABRR03000019.1	14167175	14170881	protein_coding
102530471	DENR	32	NW_021964219.1	ABRR03000019.1	14185836	14198760	protein_coding
102544425	CCDC62	32	NW_021964219.1	ABRR03000019.1	14200572	14237006	protein_coding
102544154	HIP1R	32	NW_021964219.1	ABRR03000019.1	14253438	14266969	protein_coding
116276593	LOC116276593	32	NW_021964219.1	ABRR03000019.1	14267822	14270740	lncRNA
116276594	LOC116276594	32	NW_021964219.1	ABRR03000019.1	14271459	14273605	lncRNA
116277974	LOC116277974	na	NW_021988660.1	ABRR03000031.1	12279828	12280954	lncRNA
116278014	LOC116278014	na	NW_021988660.1	ABRR03000031.1	12427889	12444074	lncRNA
102545691	SQOR	na	NW_021988660.1	ABRR03000031.1	12798835	12842834	protein_coding
102545434	BLOC1S6	na	NW_021988660.1	ABRR03000031.1	12859003	12904065	protein_coding
102545178	LOC102545178	na	NW_021988660.1	ABRR03000031.1	12884082	12884454	protein_coding
102538316	SLC30A4	na	NW_021988660.1	ABRR03000031.1	12904608	12938060	protein_coding
102544645	CUNH15orf48	na	NW_021988660.1	ABRR03000031.1	12976333	12979449	protein_coding
102538049	SPATA5L1	na	NW_021988660.1	ABRR03000031.1	12984290	13000598	protein_coding
116278015	LOC116278015	na	NW_021988660.1	ABRR03000031.1	13000631	13021052	lncRNA
102544379	GATM	na	NW_021988660.1	ABRR03000031.1	13022009	13033965	protein_coding
107033321	LOC107033321	na	NW_021988660.1	ABRR03000031.1	13058384	13080090	lncRNA
102544110	SLC28A2	na	NW_021988660.1	ABRR03000031.1	13095101	13155240	protein_coding
102543698	SHF	na	NW_021988660.1	ABRR03000031.1	13155621	13181197	protein_coding
102537792	DUOX1	na	NW_021988660.1	ABRR03000031.1	13177982	13215218	protein_coding
102543038	DUOXA1	na	NW_021988660.1	ABRR03000031.1	13215333	13226007	protein_coding
102543449	DUOXA2	na	NW_021988660.1	ABRR03000031.1	13226326	13230221	protein_coding
102537541	DUOX2	na	NW_021988660.1	ABRR03000031.1	13228281	13249632	protein_coding
116278132	LOC116278132	na	NW_021990880.1	ABRR03000033.1	13056976	13065142	lncRNA	*
107034767	LOC107034767	na	NW_021990880.1	ABRR03000033.1	13069341	13084279	lncRNA	*
102536056	LOX	na	NW_021990880.1	ABRR03000033.1	13099696	13107932	protein_coding	*
116278171	LOC116278171	na	NW_021990880.1	ABRR03000033.1	13117824	13136298	lncRNA	*
102535304	SRFBP1	na	NW_021990880.1	ABRR03000033.1	13136486	13186571	protein_coding	*
102535560	FTMT	na	NW_021990880.1	ABRR03000033.1	13276954	13277562	protein_coding	*
107034844	LOC107034844	na	NW_021990880.1	ABRR03000033.1	13750281	13764192	protein_coding	*
102537278	PRR16	na	NW_021990880.1	ABRR03000033.1	13966093	14285648	protein_coding	*
116278133	LOC116278133	na	NW_021990880.1	ABRR03000033.1	14711463	14719328	lncRNA	*
116278134	LOC116278134	na	NW_021990880.1	ABRR03000033.1	14721331	14736275	lncRNA	*
116278135	LOC116278135	na	NW_021990880.1	ABRR03000033.1	14745938	14756145	lncRNA	*
102539147	LOC102539147	na	NW_021990880.1	ABRR03000033.1	14789747	14810446	protein_coding	*
102537534	HSD17B4	na	NW_021990880.1	ABRR03000033.1	14849003	14924173	protein_coding	*
102537948	TNFAIP8	na	NW_021990880.1	ABRR03000033.1	14945861	15069072	protein_coding	*
102533896	POT1	na	NW_022029742.1	ABRR03006897.1	4044717	4123284	protein_coding
102533645	GPR37	na	NW_022029742.1	ABRR03006897.1	4176231	4193557	protein_coding
102533555	SPAM1	na	NW_022029742.1	ABRR03006897.1	4682182	4688706	protein_coding
102533400	LOC102533400	na	NW_022029742.1	ABRR03006897.1	4716180	4725217	protein_coding
102533074	LOC102533074	na	NW_022029742.1	ABRR03006897.1	4741255	4747059	protein_coding
102532829	WASL	na	NW_022029742.1	ABRR03006897.1	4800120	4869431	protein_coding
102544256	PTN	na	NW_022037531.1	ABRR03000075.1	5113577	5204984	protein_coding
102537659	DGKI	na	NW_022037531.1	ABRR03000075.1	5242720	5641297	protein_coding
102544965	CREB3L2	na	NW_022037531.1	ABRR03000075.1	5669426	5775334	protein_coding
102545225	AKR1D1	na	NW_022037531.1	ABRR03000075.1	5813191	5846868	protein_coding
102545653	LOC102545653	na	NW_022037531.1	ABRR03000075.1	6007241	6020105	protein_coding
102537911	TRIM24	na	NW_022037531.1	ABRR03000075.1	6061151	6132221	protein_coding
102538174	SVOPL	na	NW_022037531.1	ABRR03000075.1	6143027	6200303	protein_coding
102545903	ATP6V0A4	na	NW_022037531.1	ABRR03000075.1	6209008	6279364	protein_coding
102531844	PNPT1	na	NW_022038954.1	ABRR03077296.1	5714333	5757363	protein_coding
102530424	EFEMP1	na	NW_022038954.1	ABRR03077296.1	5866213	5925128	protein_coding
116279397	LOC116279397	na	NW_022038954.1	ABRR03077296.1	5963424	6027800	lncRNA
116279399	LOC116279399	na	NW_022038954.1	ABRR03077296.1	6129590	6147595	lncRNA
102530691	CCDC85A	na	NW_022038954.1	ABRR03077296.1	6132237	6307801	protein_coding
116279434	LOC116279434	na	NW_022038954.1	ABRR03077296.1	6453971	6754859	lncRNA
107033313	LOC107033313	na	NW_022038954.1	ABRR03077296.1	6706881	6796666	lncRNA
102533371	ATP6V1G3	na	NW_022039013.1	ABRR03077364.1	181912	204853	protein_coding
102533613	PTPRC	na	NW_022039013.1	ABRR03077364.1	259771	364324	protein_coding
107034450	LOC107034450	na	NW_022039013.1	ABRR03077364.1	423394	461555	lncRNA
116279607	LOC116279607	na	NW_022039013.1	ABRR03077364.1	429042	435844	lncRNA
116279931	LOC116279931	na	NW_022040534.1	ABRR03000907.1	5991821	5999068	lncRNA
102528535	RMI1	na	NW_022040534.1	ABRR03000907.1	6051274	6064868	protein_coding
102528970	HNRNPK	na	NW_022040534.1	ABRR03000907.1	6064842	6077182	protein_coding
107034044	LOC107034044	na	NW_022040534.1	ABRR03000907.1	6065103	6066109	protein_coding
116279950	LOC116279950	na	NW_022040534.1	ABRR03000907.1	6069783	6072660	lncRNA
102529957	CUNH9orf64	na	NW_022040534.1	ABRR03000907.1	6086640	6096863	protein_coding
102537075	LOC102537075	na	NW_022040534.1	ABRR03000907.1	6110626	6249878	protein_coding
116279940	LOC116279940	na	NW_022040534.1	ABRR03000907.1	6274770	6276786	protein_coding
102530643	UBQLN1	na	NW_022040534.1	ABRR03000907.1	6276393	6317872	protein_coding
102531060	IDNK	na	NW_022040534.1	ABRR03000907.1	6321782	6338740	protein_coding
102531305	FRMD3	na	NW_022040534.1	ABRR03000907.1	6340118	6638774	protein_coding
107034039	LOC107034039	na	NW_022040534.1	ABRR03000907.1	6600707	6695093	lncRNA
102532983	RASEF	na	NW_022040534.1	ABRR03000907.1	6747379	6802444	protein_coding
116279954	LOC116279954	na	NW_022040534.1	ABRR03000907.1	6820957	6824773	lncRNA
116279953	LOC116279953	na	NW_022040534.1	ABRR03000907.1	6821938	6879180	lncRNA
102533235	FAM205A	na	NW_022040534.1	ABRR03000907.1	6853307	6860676	protein_coding
102533471	CCL21	na	NW_022040534.1	ABRR03000907.1	6873194	6874351	protein_coding
116279952	LOC116279952	na	NW_022040534.1	ABRR03000907.1	6879529	6905640	lncRNA
102533718	CCL19	na	NW_022040534.1	ABRR03000907.1	6888677	6890424	protein_coding
102543690	LOC102543690	na	NW_022040534.1	ABRR03000907.1	6905200	6906259	protein_coding
102543941	CCL27	na	NW_022040534.1	ABRR03000907.1	6908958	6909800	protein_coding
102544203	IL11RA	na	NW_022040534.1	ABRR03000907.1	6909886	6916728	protein_coding
102544467	GALT	na	NW_022040534.1	ABRR03000907.1	6920497	6923810	protein_coding
102533972	SIGMAR1	na	NW_022040534.1	ABRR03000907.1	6925896	6931245	protein_coding
116279964	LOC116279964	na	NW_022040534.1	ABRR03000907.1	6933882	6949677	lncRNA
102534225	ARID3C	na	NW_022040534.1	ABRR03000907.1	6937902	6945600	protein_coding
102544734	DCTN3	na	NW_022040534.1	ABRR03000907.1	6945924	6951944	protein_coding
102545364	RPP25L	na	NW_022040534.1	ABRR03000907.1	6952465	6955017	protein_coding
102545620	CNTFR	na	NW_022040534.1	ABRR03000907.1	6973463	7012468	protein_coding
107034803	LOC107034803	na	NW_022040534.1	ABRR03000907.1	7020522	7021846	lncRNA
102524755	ENHO	na	NW_022040534.1	ABRR03000907.1	7027960	7029999	protein_coding
102545874	DNAI1	na	NW_022040534.1	ABRR03000907.1	7030051	7085720	protein_coding
102525006	FAM219A	na	NW_022040534.1	ABRR03000907.1	7086590	7136296	protein_coding
102525749	CUNH9orf24	na	NW_022040534.1	ABRR03000907.1	7136456	7149044	protein_coding
102526343	MYORG	na	NW_022040534.1	ABRR03000907.1	7150395	7157371	protein_coding
102534467	NUDT2	na	NW_022040534.1	ABRR03000907.1	7163043	7174251	protein_coding
102526603	KIF24	na	NW_022040534.1	ABRR03000907.1	7174338	7233947	protein_coding
102526859	UBAP1	na	NW_022040534.1	ABRR03000907.1	7234358	7286162	protein_coding
116279974	LOC116279974	na	NW_022040534.1	ABRR03000907.1	7306551	7319570	lncRNA
102527276	DCAF12	na	NW_022040534.1	ABRR03000907.1	7326323	7358183	protein_coding
