# Supplementary material for: Genome-Wide Association Study of Fiber Diameter in Alpacas
Source: Animals (Basel). 2023 Oct 25;13(21):3316. doi: 10.3390/ani13213316 (PMC10648856; doi:10.3390/ani13213316)
Supplement: Supplementary file 1 [file animals-13-03316-s001.zip › Animals_Supplementary/Table S14.xlsx]

## Sheet: Table S14
Table S14: KEGG pathways of genes harboring SNPs or within a span of 500kbp from candidate regions
ID	Gene Name	Species	KEGG_PATHWAY	Candidate regions flanked by SNPs identified by two methods
AGPAT4	1-acylglycerol-3-phosphate O-acyltransferase 4(AGPAT4)	Ovis aries	oas00561:Glycerolipid metabolism,oas00564:Glycerophospholipid metabolism,oas01100:Metabolic pathways,oas04072:Phospholipase D signaling pathway,
HPD	4-hydroxyphenylpyruvate dioxygenase(HPD)	Ovis aries	oas00130:Ubiquinone and other terpenoid-quinone biosynthesis,oas00350:Tyrosine metabolism,oas00360:Phenylalanine metabolism,oas01100:Metabolic pathways,oas01240:Biosynthesis of cofactors,
ALG1	ALG1 chitobiosyldiphosphodolichol beta-mannosyltransferase(ALG1)	Ovis aries	oas00510:N-Glycan biosynthesis,oas00513:Various types of N-glycan biosynthesis,oas01100:Metabolic pathways,
ALG2	ALG2 alpha-1,3/1,6-mannosyltransferase(ALG2)	Ovis aries	oas00510:N-Glycan biosynthesis,oas00513:Various types of N-glycan biosynthesis,oas01100:Metabolic pathways,
ALG8	ALG8 alpha-1,3-glucosyltransferase(ALG8)	Ovis aries	oas00510:N-Glycan biosynthesis,oas01100:Metabolic pathways,
ARID2	AT-rich interaction domain 2(ARID2)	Ovis aries	oas05225:Hepatocellular carcinoma,
ABCB11	ATP binding cassette subfamily B member 11(ABCB11)	Ovis aries	oas01522:Endocrine resistance,oas02010:ABC transporters,oas04976:Bile secretion,oas04979:Cholesterol metabolism,
ATP6V0A4	ATPase H+ transporting V0 subunit a4(ATP6V0A4)	Ovis aries	oas00190:Oxidative phosphorylation,oas01100:Metabolic pathways,oas04142:Lysosome,oas04145:Phagosome,oas04721:Synaptic vesicle cycle,oas04966:Collecting duct acid secretion,oas05152:Tuberculosis,oas05165:Human papillomavirus infection,oas05323:Rheumatoid arthritis,
ATP6V1G3	ATPase H+ transporting V1 subunit G3(ATP6V1G3)	Ovis aries	oas00190:Oxidative phosphorylation,oas01100:Metabolic pathways,oas04145:Phagosome,oas04150:mTOR signaling pathway,oas04721:Synaptic vesicle cycle,oas04966:Collecting duct acid secretion,oas05165:Human papillomavirus infection,oas05323:Rheumatoid arthritis,
CCL19	C-C motif chemokine ligand 19(CCL19)	Ovis aries	oas04060:Cytokine-cytokine receptor interaction,oas04061:Viral protein interaction with cytokine and cytokine receptor,oas04062:Chemokine signaling pathway,oas04064:NF-kappa B signaling pathway,
CCL21	C-C motif chemokine ligand 21(CCL21)	Ovis aries	oas04060:Cytokine-cytokine receptor interaction,oas04061:Viral protein interaction with cytokine and cytokine receptor,oas04062:Chemokine signaling pathway,oas04064:NF-kappa B signaling pathway,
CCL27	C-C motif chemokine ligand 27(CCL27)	Ovis aries	oas04060:Cytokine-cytokine receptor interaction,oas04061:Viral protein interaction with cytokine and cytokine receptor,oas04062:Chemokine signaling pathway,
CLIP1	CAP-Gly domain containing linker protein 1(CLIP1)	Ovis aries	oas04150:mTOR signaling pathway,
DBF4	DBF4 zinc finger(DBF4)	Ovis aries	oas04110:Cell cycle,
DIS3	DIS3 homolog, exosome endoribonuclease and 3'-5' exoribonuclease(DIS3)	Ovis aries	oas03018:RNA degradation,
GPR37	G protein-coupled receptor 37(GPR37)	Ovis aries	oas05012:Parkinson disease,oas05022:Pathways of neurodegeneration - multiple diseases,
GAB2	GRB2 associated binding protein 2(GAB2)	Ovis aries	oas04014:Ras signaling pathway,oas04071:Sphingolipid signaling pathway,oas04072:Phospholipase D signaling pathway,oas04380:Osteoclast differentiation,oas04664:Fc epsilon RI signaling pathway,oas04666:Fc gamma R-mediated phagocytosis,oas05220:Chronic myeloid leukemia,
IDNK	IDNK gluconokinase(IDNK)	Ovis aries	oas00030:Pentose phosphate pathway,oas01100:Metabolic pathways,oas01200:Carbon metabolism,
IQGAP3	IQ motif containing GTPase activating protein 3(IQGAP3)	Ovis aries	oas04810:Regulation of actin cytoskeleton,
KIT	KIT proto-oncogene, receptor tyrosine kinase(KIT)	Ovis aries	oas04010:MAPK signaling pathway,oas04014:Ras signaling pathway,oas04015:Rap1 signaling pathway,oas04072:Phospholipase D signaling pathway,oas04151:PI3K-Akt signaling pathway,oas04640:Hematopoietic cell lineage,oas04916:Melanogenesis,oas05200:Pathways in cancer,oas05221:Acute myeloid leukemia,oas05224:Breast cancer,oas05230:Central carbon metabolism in cancer,
KLF3	KLF transcription factor 3(KLF3)	Ovis aries	oas05202:Transcriptional misregulation in cancer,
KLF5	KLF transcription factor 5(KLF5)	Ovis aries	oas05207:Chemical carcinogenesis - receptor activation,
LRP2	LDL receptor related protein 2(LRP2)	Ovis aries	oas04340:Hedgehog signaling pathway,oas04918:Thyroid hormone synthesis,oas04979:Cholesterol metabolism,
MARVELD3	MARVEL domain containing 3(MARVELD3)	Ovis aries	oas04530:Tight junction,
MAS1	MAS1 proto-oncogene, G protein-coupled receptor(MAS1)	Ovis aries	oas04080:Neuroactive ligand-receptor interaction,oas04614:Renin-angiotensin system,oas05171:Coronavirus disease - COVID-19,
MIB1	MIB E3 ubiquitin protein ligase 1(MIB1)	Ovis aries	oas05417:Lipid and atherosclerosis,
MLXIP	MLX interacting protein(MLXIP)	Ovis aries	oas04931:Insulin resistance,oas04932:Non-alcoholic fatty liver disease,
GNPTAB	N-acetylglucosamine-1-phosphate transferase subunits alpha and beta(GNPTAB)	Ovis aries	oas04142:Lysosome,
NAGPA	N-acetylglucosamine-1-phosphodiester alpha-N-acetylglucosaminidase(NAGPA)	Ovis aries	oas04142:Lysosome,
NANS	N-acetylneuraminate synthase(NANS)	Ovis aries	oas00520:Amino sugar and nucleotide sugar metabolism,oas01100:Metabolic pathways,oas01250:Biosynthesis of nucleotide sugars,
NDST3	N-deacetylase and N-sulfotransferase 3(NDST3)	Ovis aries	oas00534:Glycosaminoglycan biosynthesis - heparan sulfate / heparin,oas01100:Metabolic pathways,
MPG	N-methylpurine DNA glycosylase(MPG)	Ovis aries	oas03410:Base excision repair,
NDUFA12	NADH:ubiquinone oxidoreductase subunit A12(NDUFA12)	Ovis aries	oas00190:Oxidative phosphorylation,oas01100:Metabolic pathways,oas04714:Thermogenesis,oas04723:Retrograde endocannabinoid signaling,oas04932:Non-alcoholic fatty liver disease,oas05010:Alzheimer disease,oas05012:Parkinson disease,oas05014:Amyotrophic lateral sclerosis,oas05016:Huntington disease,oas05020:Prion disease,oas05022:Pathways of neurodegeneration - multiple diseases,oas05208:Chemical car…
NDUFC2	NADH:ubiquinone oxidoreductase subunit C2(NDUFC2)	Ovis aries	oas00190:Oxidative phosphorylation,oas01100:Metabolic pathways,oas04714:Thermogenesis,oas04723:Retrograde endocannabinoid signaling,oas04932:Non-alcoholic fatty liver disease,oas05010:Alzheimer disease,oas05012:Parkinson disease,oas05014:Amyotrophic lateral sclerosis,oas05016:Huntington disease,oas05020:Prion disease,oas05022:Pathways of neurodegeneration - multiple diseases,oas05208:Chemical car…
NFE2L2	NFE2 like bZIP transcription factor 2(NFE2L2)	Ovis aries	oas04141:Protein processing in endoplasmic reticulum,oas05012:Parkinson disease,oas05200:Pathways in cancer,oas05208:Chemical carcinogenesis - reactive oxygen species,oas05225:Hepatocellular carcinoma,oas05417:Lipid and atherosclerosis,oas05418:Fluid shear stress and atherosclerosis,
NPRL3	NPR3 like, GATOR1 complex subunit(NPRL3)	Ovis aries	oas04150:mTOR signaling pathway,
ORAI1	ORAI calcium release-activated calcium modulator 1(ORAI1)	Ovis aries	oas04020:Calcium signaling pathway,oas04024:cAMP signaling pathway,oas04611:Platelet activation,oas04924:Renin secretion,oas04925:Aldosterone synthesis and secretion,oas04927:Cortisol synthesis and secretion,oas04934:Cushing syndrome,oas05340:Primary immunodeficiency,
PNLDC1	PARN like ribonuclease domain containing exonuclease 1(PNLDC1)	Ovis aries	oas03018:RNA degradation,
PHLPP2	PH domain and leucine rich repeat protein phosphatase 2(PHLPP2)	Ovis aries	oas04151:PI3K-Akt signaling pathway,
RBBP8	RB binding protein 8, endonuclease(RBBP8)	Ovis aries	oas03440:Homologous recombination,
POLR3K	RNA polymerase III subunit K(POLR3K)	Ovis aries	oas03020:RNA polymerase,oas04623:Cytosolic DNA-sensing pathway,
RUNX1	RUNX family transcription factor 1(RUNX1)	Ovis aries	oas04530:Tight junction,oas04659:Th17 cell differentiation,oas05200:Pathways in cancer,oas05202:Transcriptional misregulation in cancer,oas05220:Chronic myeloid leukemia,oas05221:Acute myeloid leukemia,
RMI1	RecQ mediated genome instability 1(RMI1)	Ovis aries	oas03460:Fanconi anemia pathway,
ARHGDIG	Rho GDP dissociation inhibitor gamma(ARHGDIG)	Ovis aries	oas04722:Neurotrophin signaling pathway,oas04962:Vasopressin-regulated water reabsorption,
ARHGEF11	Rho guanine nucleotide exchange factor 11(ARHGEF11)	Ovis aries	oas04270:Vascular smooth muscle contraction,oas04928:Parathyroid hormone synthesis, secretion and action,oas05163:Human cytomegalovirus infection,oas05200:Pathways in cancer,
SEC24D	SEC24 homolog D, COPII coat complex component(SEC24D)	Ovis aries	oas04141:Protein processing in endoplasmic reticulum,
SEC61B	SEC61 translocon subunit beta(SEC61B)	Ovis aries	oas03060:Protein export,oas04141:Protein processing in endoplasmic reticulum,oas04145:Phagosome,
SETD1B	SET domain containing 1B, histone lysine methyltransferase(SETD1B)	Ovis aries	oas00310:Lysine degradation,oas01100:Metabolic pathways,
SH2D2A	SH2 domain containing 2A(SH2D2A)	Ovis aries	oas04370:VEGF signaling pathway,
SH3GLB2	SH3 domain containing GRB2 like, endophilin B2(SH3GLB2)	Ovis aries	oas04144:Endocytosis,
SNW1	SNW domain containing 1(SNW1)	Ovis aries	oas03040:Spliceosome,oas04330:Notch signaling pathway,oas05169:Epstein-Barr virus infection,oas05203:Viral carcinogenesis,	*
ST3GAL2	ST3 beta-galactoside alpha-2,3-sialyltransferase 2(ST3GAL2)	Ovis aries	oas00512:Mucin type O-glycan biosynthesis,oas00533:Glycosaminoglycan biosynthesis - keratan sulfate,oas00603:Glycosphingolipid biosynthesis - globo and isoglobo series,oas00604:Glycosphingolipid biosynthesis - ganglio series,oas01100:Metabolic pathways,
TBC1D1	TBC1 domain family member 1(TBC1D1)	Ovis aries	oas04152:AMPK signaling pathway,
TLE7	TLE family member 7(TLE7)	Ovis aries	oas04310:Wnt signaling pathway,oas04330:Notch signaling pathway,
TNFRSF19	TNF receptor superfamily member 19(TNFRSF19)	Ovis aries	oas04060:Cytokine-cytokine receptor interaction,
B3GNT4	UDP-GlcNAc:betaGal beta-1,3-N-acetylglucosaminyltransferase 4(B3GNT4)	Ovis aries	oas00601:Glycosphingolipid biosynthesis - lacto and neolacto series,oas01100:Metabolic pathways,
VAC14	VAC14 component of PIKFYVE complex(VAC14)	Ovis aries	oas05166:Human T-cell leukemia virus 1 infection,oas05203:Viral carcinogenesis,
VPS33A	VPS33A core subunit of CORVET and HOPS complexes(VPS33A)	Ovis aries	oas05132:Salmonella infection,
WASHC3	WASH complex subunit 3(WASHC3)	Ovis aries	oas04144:Endocytosis,
WASL	WASP like actin nucleation promoting factor(WASL)	Ovis aries	oas04144:Endocytosis,oas04520:Adherens junction,oas04810:Regulation of actin cytoskeleton,oas05100:Bacterial invasion of epithelial cells,oas05132:Salmonella infection,oas05135:Yersinia infection,
WIF1	WNT inhibitory factor 1(WIF1)	Ovis aries	oas04310:Wnt signaling pathway,
XPA	XPA, DNA damage recognition and repair factor(XPA)	Ovis aries	oas01524:Platinum drug resistance,oas03420:Nucleotide excision repair,
ACAT2	acetyl-CoA acetyltransferase 2(ACAT2)	Ovis aries	oas00071:Fatty acid degradation,oas00280:Valine, leucine and isoleucine degradation,oas00310:Lysine degradation,oas00380:Tryptophan metabolism,oas00620:Pyruvate metabolism,oas00630:Glyoxylate and dicarboxylate metabolism,oas00650:Butanoate metabolism,oas00900:Terpenoid backbone biosynthesis,oas01100:Metabolic pathways,oas01200:Carbon metabolism,oas01212:Fatty acid metabolism,oas04975:Fat digestio…
AP1G1	adaptor related protein complex 1 subunit gamma 1(AP1G1)	Ovis aries	oas04142:Lysosome,oas05170:Human immunodeficiency virus 1 infection,
AARS1	alanyl-tRNA synthetase 1(AARS1)	Ovis aries	oas00970:Aminoacyl-tRNA biosynthesis,
ALDH1B1	aldehyde dehydrogenase 1 family member B1(ALDH1B1)	Ovis aries	oas00010:Glycolysis / Gluconeogenesis,oas00053:Ascorbate and aldarate metabolism,oas00071:Fatty acid degradation,oas00280:Valine, leucine and isoleucine degradation,oas00310:Lysine degradation,oas00330:Arginine and proline metabolism,oas00340:Histidine metabolism,oas00380:Tryptophan metabolism,oas00410:beta-Alanine metabolism,oas00561:Glycerolipid metabolism,oas00620:Pyruvate metabolism,oas00770:…
AKR1D1	aldo-keto reductase family 1 member D1(AKR1D1)	Ovis aries	oas00120:Primary bile acid biosynthesis,oas00140:Steroid hormone biosynthesis,oas01100:Metabolic pathways,
AGPS	alkylglycerone phosphate synthase(AGPS)	Ovis aries	oas00565:Ether lipid metabolism,oas01100:Metabolic pathways,oas04146:Peroxisome,
AMDHD1	amidohydrolase domain containing 1(AMDHD1)	Ovis aries	oas00340:Histidine metabolism,oas01100:Metabolic pathways,
ANAPC5	anaphase promoting complex subunit 5(ANAPC5)	Ovis aries	oas04110:Cell cycle,oas04114:Oocyte meiosis,oas04120:Ubiquitin mediated proteolysis,oas04657:IL-17 signaling pathway,oas04914:Progesterone-mediated oocyte maturation,oas05166:Human T-cell leukemia virus 1 infection,
AIFM2	apoptosis inducing factor mitochondria associated 2(AIFM2)	Ovis aries	oas04115:p53 signaling pathway,
NARS2	asparaginyl-tRNA synthetase 2, mitochondrial(NARS2)	Ovis aries	oas00970:Aminoacyl-tRNA biosynthesis,
AXIN1	axin 1(AXIN1)	Ovis aries	oas04310:Wnt signaling pathway,oas04390:Hippo signaling pathway,oas04550:Signaling pathways regulating pluripotency of stem cells,oas04934:Cushing syndrome,oas05010:Alzheimer disease,oas05022:Pathways of neurodegeneration - multiple diseases,oas05165:Human papillomavirus infection,oas05200:Pathways in cancer,oas05210:Colorectal cancer,oas05213:Endometrial cancer,oas05217:Basal cell carcinoma,oas0…
CREB3L2	cAMP responsive element binding protein 3 like 2(CREB3L2)	Ovis aries	oas04022:cGMP-PKG signaling pathway,oas04024:cAMP signaling pathway,oas04151:PI3K-Akt signaling pathway,oas04152:AMPK signaling pathway,oas04211:Longevity regulating pathway,oas04261:Adrenergic signaling in cardiomyocytes,oas04668:TNF signaling pathway,oas04714:Thermogenesis,oas04725:Cholinergic synapse,oas04728:Dopaminergic synapse,oas04911:Insulin secretion,oas04915:Estrogen signaling pathway,o…
CHST4	carbohydrate sulfotransferase 4(CHST4)	Ovis aries	oas00533:Glycosaminoglycan biosynthesis - keratan sulfate,
CRAT	carnitine O-acetyltransferase(CRAT)	Ovis aries	oas04146:Peroxisome,
CERS6	ceramide synthase 6(CERS6)	Ovis aries	oas00600:Sphingolipid metabolism,oas01100:Metabolic pathways,oas04071:Sphingolipid signaling pathway,
CNTFR	ciliary neurotrophic factor receptor(CNTFR)	Ovis aries	oas04060:Cytokine-cytokine receptor interaction,oas04630:JAK-STAT signaling pathway,
CLOCK	clock circadian regulator(CLOCK)	Ovis aries	oas04710:Circadian rhythm,oas04728:Dopaminergic synapse,
COL13A1	collagen type XIII alpha 1 chain(COL13A1)	Ovis aries	oas04974:Protein digestion and absorption,
COL15A1	collagen type XV alpha 1 chain(COL15A1)	Ovis aries	oas04974:Protein digestion and absorption,
DHRS9	dehydrogenase/reductase 9(DHRS9)	Ovis aries	oas00830:Retinol metabolism,oas01100:Metabolic pathways,
DIABLO	diablo IAP-binding mitochondrial protein(DIABLO)	Ovis aries	oas04210:Apoptosis,oas04215:Apoptosis - multiple species,
DGKI	diacylglycerol kinase iota(DGKI)	Ovis aries	oas00561:Glycerolipid metabolism,oas00564:Glycerophospholipid metabolism,oas01100:Metabolic pathways,oas04070:Phosphatidylinositol signaling system,oas04072:Phospholipase D signaling pathway,oas05231:Choline metabolism in cancer,
DOLK	dolichol kinase(DOLK)	Ovis aries	oas00510:N-Glycan biosynthesis,oas01100:Metabolic pathways,
DOLPP1	dolichyldiphosphatase 1(DOLPP1)	Ovis aries	oas00510:N-Glycan biosynthesis,oas01100:Metabolic pathways,
DUOX1	dual oxidase 1(DUOX1)	Ovis aries	oas04918:Thyroid hormone synthesis,
DUOX2	dual oxidase 2(DUOX2)	Ovis aries	oas04918:Thyroid hormone synthesis,
DUOXA2	dual oxidase maturation factor 2(DUOXA2)	Ovis aries	oas04918:Thyroid hormone synthesis,
DCTN3	dynactin subunit 3(DCTN3)	Ovis aries	oas05014:Amyotrophic lateral sclerosis,oas05016:Huntington disease,oas05022:Pathways of neurodegeneration - multiple diseases,oas05132:Salmonella infection,
DNAI1	dynein axonemal intermediate chain 1(DNAI1)	Ovis aries	oas05014:Amyotrophic lateral sclerosis,oas05016:Huntington disease,oas05022:Pathways of neurodegeneration - multiple diseases,
ENDOG	endonuclease G(ENDOG)	Ovis aries	oas04210:Apoptosis,
ESRRB	estrogen related receptor beta(ESRRB)	Ovis aries	oas04550:Signaling pathways regulating pluripotency of stem cells,	*
EIF4EBP2	eukaryotic translation initiation factor 4E binding protein 2(EIF4EBP2)	Ovis aries	oas04213:Longevity regulating pathway - multiple species,
EXOSC6	exosome component 6(EXOSC6)	Ovis aries	oas03018:RNA degradation,
FABP2	fatty acid binding protein 2(FABP2)	Ovis aries	oas03320:PPAR signaling pathway,oas04975:Fat digestion and absorption,
FTMT	ferritin mitochondrial(FTMT)	Ovis aries	oas04216:Ferroptosis,	*
FGFR2	fibroblast growth factor receptor 2(FGFR2)	Ovis aries	oas01521:EGFR tyrosine kinase inhibitor resistance,oas04010:MAPK signaling pathway,oas04014:Ras signaling pathway,oas04015:Rap1 signaling pathway,oas04020:Calcium signaling pathway,oas04144:Endocytosis,oas04151:PI3K-Akt signaling pathway,oas04550:Signaling pathways regulating pluripotency of stem cells,oas04810:Regulation of actin cytoskeleton,oas05200:Pathways in cancer,oas05215:Prostate cancer,…
FCSK	fucose kinase(FCSK)	Ovis aries	oas00051:Fructose and mannose metabolism,oas00520:Amino sugar and nucleotide sugar metabolism,oas01100:Metabolic pathways,oas01250:Biosynthesis of nucleotide sugars,
GALT	galactose-1-phosphate uridylyltransferase(GALT)	Ovis aries	oas00052:Galactose metabolism,oas00520:Amino sugar and nucleotide sugar metabolism,oas01100:Metabolic pathways,oas01250:Biosynthesis of nucleotide sugars,oas04917:Prolactin signaling pathway,
GABBR2	gamma-aminobutyric acid type B receptor subunit 2(GABBR2)	Ovis aries	oas04024:cAMP signaling pathway,oas04080:Neuroactive ligand-receptor interaction,oas04727:GABAergic synapse,oas04742:Taste transduction,oas04915:Estrogen signaling pathway,oas04929:GnRH secretion,oas05032:Morphine addiction,
G6PC2	glucose-6-phosphatase catalytic subunit 2(G6PC2)	Ovis aries	oas00010:Glycolysis / Gluconeogenesis,oas00052:Galactose metabolism,oas00500:Starch and sucrose metabolism,oas01100:Metabolic pathways,oas04068:FoxO signaling pathway,oas04151:PI3K-Akt signaling pathway,oas04152:AMPK signaling pathway,oas04910:Insulin signaling pathway,oas04920:Adipocytokine signaling pathway,oas04922:Glucagon signaling pathway,oas04931:Insulin resistance,oas04973:Carbohydrate di…
GSTZ1	glutathione S-transferase zeta 1(GSTZ1)	Ovis aries	oas00350:Tyrosine metabolism,oas01100:Metabolic pathways,	*
GATM	glycine amidinotransferase(GATM)	Ovis aries	oas00260:Glycine, serine and threonine metabolism,oas00330:Arginine and proline metabolism,oas01100:Metabolic pathways,
GLG1	golgi glycoprotein 1(GLG1)	Ovis aries	oas04514:Cell adhesion molecules,
HNRNPA3	heterogeneous nuclear ribonucleoprotein A3(HNRNPA3)	Ovis aries	oas03040:Spliceosome,oas05014:Amyotrophic lateral sclerosis,
HNRNPK	heterogeneous nuclear ribonucleoprotein K(HNRNPK)	Ovis aries	oas03040:Spliceosome,oas05203:Viral carcinogenesis,oas05206:MicroRNAs in cancer,
HNRNPK	heterogeneous nuclear ribonucleoprotein K(LOC101113221)	Ovis aries	oas03040:Spliceosome,oas05203:Viral carcinogenesis,oas05206:MicroRNAs in cancer,
HNRNPK	heterogeneous nuclear ribonucleoprotein K(LOC101123349)	Ovis aries	oas03040:Spliceosome,oas05203:Viral carcinogenesis,oas05206:MicroRNAs in cancer,
HRH4	histamine receptor H4(HRH4)	Ovis aries	oas04080:Neuroactive ligand-receptor interaction,
HAL	histidine ammonia-lyase(HAL)	Ovis aries	oas00340:Histidine metabolism,oas01100:Metabolic pathways,
HCAR1	hydroxycarboxylic acid receptor 1(HCAR1)	Ovis aries	oas04024:cAMP signaling pathway,
HSD17B4	hydroxysteroid 17-beta dehydrogenase 4(HSD17B4)	Ovis aries	oas00120:Primary bile acid biosynthesis,oas01040:Biosynthesis of unsaturated fatty acids,oas01100:Metabolic pathways,oas01212:Fatty acid metabolism,oas04146:Peroxisome,	*
PPA1	inorganic pyrophosphatase 1(PPA1)	Ovis aries	oas00190:Oxidative phosphorylation,
IGF1	insulin like growth factor 1(IGF1)	Ovis aries	oas01521:EGFR tyrosine kinase inhibitor resistance,oas01522:Endocrine resistance,oas04010:MAPK signaling pathway,oas04014:Ras signaling pathway,oas04015:Rap1 signaling pathway,oas04066:HIF-1 signaling pathway,oas04068:FoxO signaling pathway,oas04114:Oocyte meiosis,oas04115:p53 signaling pathway,oas04150:mTOR signaling pathway,oas04151:PI3K-Akt signaling pathway,oas04152:AMPK signaling pathway,oas…
IGF2R	insulin like growth factor 2 receptor(IGF2R)	Ovis aries	oas03266:Virion - Herpesvirus,oas04142:Lysosome,oas04144:Endocytosis,
INSRR	insulin receptor related receptor(INSRR)	Ovis aries	oas04810:Regulation of actin cytoskeleton,oas05215:Prostate cancer,
IRAK3	interleukin 1 receptor associated kinase 3(IRAK3)	Ovis aries	oas04722:Neurotrophin signaling pathway,
IL11RA	interleukin 11 receptor subunit alpha(IL11RA)	Ovis aries	oas04060:Cytokine-cytokine receptor interaction,oas04630:JAK-STAT signaling pathway,oas04640:Hematopoietic cell lineage,
IL34	interleukin 34(IL34)	Ovis aries	oas04060:Cytokine-cytokine receptor interaction,oas04061:Viral protein interaction with cytokine and cytokine receptor,
IL9R	interleukin 9 receptor(IL9R)	Ovis aries	oas04060:Cytokine-cytokine receptor interaction,oas04630:JAK-STAT signaling pathway,oas04640:Hematopoietic cell lineage,
INVS	inversin(INVS)	Ovis aries	oas04310:Wnt signaling pathway,
KDR	kinase insert domain receptor(KDR)	Ovis aries	oas01521:EGFR tyrosine kinase inhibitor resistance,oas04010:MAPK signaling pathway,oas04014:Ras signaling pathway,oas04015:Rap1 signaling pathway,oas04020:Calcium signaling pathway,oas04151:PI3K-Akt signaling pathway,oas04370:VEGF signaling pathway,oas04510:Focal adhesion,oas05205:Proteoglycans in cancer,oas05418:Fluid shear stress and atherosclerosis,
LACC1	laccase domain containing 1(LACC1)	Ovis aries	oas00230:Purine metabolism,oas00270:Cysteine and methionine metabolism,oas01100:Metabolic pathways,oas01232:Nucleotide metabolism,
LAMA3	laminin subunit alpha 3(LAMA3)	Ovis aries	oas04151:PI3K-Akt signaling pathway,oas04510:Focal adhesion,oas04512:ECM-receptor interaction,oas05145:Toxoplasmosis,oas05146:Amoebiasis,oas05165:Human papillomavirus infection,oas05200:Pathways in cancer,oas05222:Small cell lung cancer,
LAP3	leucine aminopeptidase 3(LAP3)	Ovis aries	oas00330:Arginine and proline metabolism,oas00480:Glutathione metabolism,oas01100:Metabolic pathways,
LTA4H	leukotriene A4 hydrolase(LTA4H)	Ovis aries	oas00590:Arachidonic acid metabolism,oas01100:Metabolic pathways,
MRPL18	mitochondrial ribosomal protein L18(MRPL18)	Ovis aries	oas03010:Ribosome,
MRPL24	mitochondrial ribosomal protein L24(MRPL24)	Ovis aries	oas03010:Ribosome,
MAP3K4	mitogen-activated protein kinase kinase kinase 4(MAP3K4)	Ovis aries	oas04010:MAPK signaling pathway,oas04912:GnRH signaling pathway,
MEF2D	myocyte enhancer factor 2D(MEF2D)	Ovis aries	oas04022:cGMP-PKG signaling pathway,oas04371:Apelin signaling pathway,oas04928:Parathyroid hormone synthesis, secretion and action,
MTMR6	myotubularin related protein 6(MTMR6)	Ovis aries	oas00562:Inositol phosphate metabolism,oas01100:Metabolic pathways,oas04070:Phosphatidylinositol signaling system,
NTN4	netrin 4(NTN4)	Ovis aries	oas04360:Axon guidance,
NMU	neuromedin U(NMU)	Ovis aries	oas04080:Neuroactive ligand-receptor interaction,
NPFFR1	neuropeptide FF receptor 1(NPFFR1)	Ovis aries	oas04080:Neuroactive ligand-receptor interaction,
NTRK1	neurotrophic receptor tyrosine kinase 1(NTRK1)	Ovis aries	oas04010:MAPK signaling pathway,oas04014:Ras signaling pathway,oas04020:Calcium signaling pathway,oas04151:PI3K-Akt signaling pathway,oas04210:Apoptosis,oas04722:Neurotrophin signaling pathway,oas04750:Inflammatory mediator regulation of TRP channels,oas05200:Pathways in cancer,oas05202:Transcriptional misregulation in cancer,oas05216:Thyroid cancer,oas05230:Central carbon metabolism in cancer,
NSMAF	neutral sphingomyelinase activation associated factor(NSMAF)	Ovis aries	oas04071:Sphingolipid signaling pathway,	*
NAMPT	nicotinamide phosphoribosyltransferase(NAMPT)	Ovis aries	oas00760:Nicotinate and nicotinamide metabolism,oas01100:Metabolic pathways,oas04621:NOD-like receptor signaling pathway,
NODAL	nodal growth differentiation factor(NODAL)	Ovis aries	oas04060:Cytokine-cytokine receptor interaction,oas04350:TGF-beta signaling pathway,oas04550:Signaling pathways regulating pluripotency of stem cells,
NCBP1	nuclear cap binding protein subunit 1(NCBP1)	Ovis aries	oas03013:Nucleocytoplasmic transport,oas03015:mRNA surveillance pathway,oas03040:Spliceosome,oas05014:Amyotrophic lateral sclerosis,
NR4A3	nuclear receptor subfamily 4 group A member 3(NR4A3)	Ovis aries	oas05202:Transcriptional misregulation in cancer,
NUP188	nucleoporin 188(NUP188)	Ovis aries	oas03013:Nucleocytoplasmic transport,oas05014:Amyotrophic lateral sclerosis,
NUP37	nucleoporin 37(NUP37)	Ovis aries	oas03013:Nucleocytoplasmic transport,oas05014:Amyotrophic lateral sclerosis,
NUP58	nucleoporin 58(NUP58)	Ovis aries	oas03013:Nucleocytoplasmic transport,oas05014:Amyotrophic lateral sclerosis,
NUDT2	nudix hydrolase 2(NUDT2)	Ovis aries	oas00230:Purine metabolism,oas00240:Pyrimidine metabolism,oas01100:Metabolic pathways,
PRF1	perforin 1(PRF1)	Ovis aries	oas04210:Apoptosis,oas04650:Natural killer cell mediated cytotoxicity,oas04940:Type I diabetes mellitus,oas05320:Autoimmune thyroid disease,oas05330:Allograft rejection,oas05332:Graft-versus-host disease,oas05416:Viral myocarditis,
PAH	phenylalanine hydroxylase(PAH)	Ovis aries	oas00360:Phenylalanine metabolism,oas00400:Phenylalanine, tyrosine and tryptophan biosynthesis,oas00790:Folate biosynthesis,oas01100:Metabolic pathways,oas01230:Biosynthesis of amino acids,
PHOSPHO2	phosphatase, orphan 2(PHOSPHO2)	Ovis aries	oas00750:Vitamin B6 metabolism,oas01100:Metabolic pathways,oas01240:Biosynthesis of cofactors,
PIK3CG	phosphatidylinositol-4,5-bisphosphate 3-kinase catalytic subunit gamma(PIK3CG)	Ovis aries	oas00562:Inositol phosphate metabolism,oas01100:Metabolic pathways,oas04022:cGMP-PKG signaling pathway,oas04062:Chemokine signaling pathway,oas04072:Phospholipase D signaling pathway,oas04151:PI3K-Akt signaling pathway,oas04261:Adrenergic signaling in cardiomyocytes,oas04371:Apelin signaling pathway,oas04611:Platelet activation,oas04725:Cholinergic synapse,oas04921:Oxytocin signaling pathway,oas0…
PDE11A	phosphodiesterase 11A(PDE11A)	Ovis aries	oas00230:Purine metabolism,oas01100:Metabolic pathways,oas04934:Cushing syndrome,oas05032:Morphine addiction,
PDE5A	phosphodiesterase 5A(PDE5A)	Ovis aries	oas00230:Purine metabolism,oas01100:Metabolic pathways,oas04022:cGMP-PKG signaling pathway,
PGM2	phosphoglucomutase 2(PGM2)	Ovis aries	oas00010:Glycolysis / Gluconeogenesis,oas00030:Pentose phosphate pathway,oas00052:Galactose metabolism,oas00230:Purine metabolism,oas00500:Starch and sucrose metabolism,oas00520:Amino sugar and nucleotide sugar metabolism,oas01100:Metabolic pathways,oas01250:Biosynthesis of nucleotide sugars,
PLPP4	phospholipid phosphatase 4(PLPP4)	Ovis aries	oas00561:Glycerolipid metabolism,oas00564:Glycerophospholipid metabolism,
PLXNC1	plexin C1(PLXNC1)	Ovis aries	oas04360:Axon guidance,
GALNT12	polypeptide N-acetylgalactosaminyltransferase 12(GALNT12)	Ovis aries	oas00512:Mucin type O-glycan biosynthesis,oas00514:Other types of O-glycan biosynthesis,oas01100:Metabolic pathways,
PNPT1	polyribonucleotide nucleotidyltransferase 1(PNPT1)	Ovis aries	oas03018:RNA degradation,
PMCH	pro-melanin concentrating hormone(PMCH)	Ovis aries	oas04080:Neuroactive ligand-receptor interaction,
PRCC	proline rich mitotic checkpoint control factor(PRCC)	Ovis aries	oas05202:Transcriptional misregulation in cancer,oas05211:Renal cell carcinoma,
PTGES	prostaglandin E synthase(PTGES)	Ovis aries	oas00590:Arachidonic acid metabolism,oas01100:Metabolic pathways,
PTGFR	prostaglandin F receptor(PTGFR)	Ovis aries	oas04020:Calcium signaling pathway,oas04072:Phospholipase D signaling pathway,oas04080:Neuroactive ligand-receptor interaction,
PSMD9	proteasome 26S subunit, non-ATPase 9(PSMD9)	Ovis aries	oas03050:Proteasome,oas05010:Alzheimer disease,oas05012:Parkinson disease,oas05014:Amyotrophic lateral sclerosis,oas05016:Huntington disease,oas05017:Spinocerebellar ataxia,oas05020:Prion disease,oas05022:Pathways of neurodegeneration - multiple diseases,
POMT2	protein O-mannosyltransferase 2(POMT2)	Ovis aries	oas00514:Other types of O-glycan biosynthesis,oas00515:Mannose type O-glycan biosynthesis,oas01100:Metabolic pathways,	*
PRKAR2B	protein kinase cAMP-dependent type II regulatory subunit beta(PRKAR2B)	Ovis aries	oas04910:Insulin signaling pathway,
PTPA	protein phosphatase 2 phosphatase activator(PTPA)	Ovis aries	oas04931:Insulin resistance,oas05415:Diabetic cardiomyopathy,
PTPRC	protein tyrosine phosphatase receptor type C(PTPRC)	Ovis aries	oas04514:Cell adhesion molecules,oas04660:T cell receptor signaling pathway,oas04666:Fc gamma R-mediated phagocytosis,oas05132:Salmonella infection,oas05340:Primary immunodeficiency,
PTPRD	protein tyrosine phosphatase receptor type D(PTPRD)	Ovis aries	oas04514:Cell adhesion molecules,
PCBD1	pterin-4 alpha-carbinolamine dehydratase 1(PCBD1)	Ovis aries	oas00790:Folate biosynthesis,oas01100:Metabolic pathways,
QDPR	quinoid dihydropteridine reductase(QDPR)	Ovis aries	oas00790:Folate biosynthesis,oas01100:Metabolic pathways,
RFC1	replication factor C subunit 1(RFC1)	Ovis aries	oas03030:DNA replication,oas03420:Nucleotide excision repair,oas03430:Mismatch repair,
RPP25L	ribonuclease P/MRP subunit p25 like(RPP25L)	Ovis aries	oas03008:Ribosome biogenesis in eukaryotes,
SGCG	sarcoglycan gamma(SGCG)	Ovis aries	oas05410:Hypertrophic cardiomyopathy,oas05412:Arrhythmogenic right ventricular cardiomyopathy,oas05414:Dilated cardiomyopathy,oas05416:Viral myocarditis,
SAR1A	secretion associated Ras related GTPase 1A(SAR1A)	Ovis aries	oas04141:Protein processing in endoplasmic reticulum,oas05134:Legionellosis,
SPTLC2	serine palmitoyltransferase long chain base subunit 2(SPTLC2)	Ovis aries	oas00600:Sphingolipid metabolism,oas01100:Metabolic pathways,oas04071:Sphingolipid signaling pathway,	*
SIGMAR1	sigma non-opioid intracellular receptor 1(SIGMAR1)	Ovis aries	oas05014:Amyotrophic lateral sclerosis,oas05022:Pathways of neurodegeneration - multiple diseases,
SSB	small RNA binding exonuclease protection factor La(SSB)	Ovis aries	oas05322:Systemic lupus erythematosus,
SNRPF	small nuclear ribonucleoprotein polypeptide F(SNRPF)	Ovis aries	oas03040:Spliceosome,
SLC22A3	solute carrier family 22 member 3(SLC22A3)	Ovis aries	oas05231:Choline metabolism in cancer,
SLC38A1	solute carrier family 38 member 1(SLC38A1)	Ovis aries	oas04724:Glutamatergic synapse,oas04727:GABAergic synapse,
SLC38A2	solute carrier family 38 member 2(SLC38A2)	Ovis aries	oas04724:Glutamatergic synapse,oas04727:GABAergic synapse,oas04974:Protein digestion and absorption,
SPATA13	spermatogenesis associated 13(SPATA13)	Ovis aries	oas04810:Regulation of actin cytoskeleton,
SGPL1	sphingosine-1-phosphate lyase 1(SGPL1)	Ovis aries	oas00600:Sphingolipid metabolism,oas01100:Metabolic pathways,oas04071:Sphingolipid signaling pathway,
SF3B3	splicing factor 3b subunit 3(SF3B3)	Ovis aries	oas03040:Spliceosome,
SRD5A3	steroid 5 alpha-reductase 3(SRD5A3)	Ovis aries	oas00140:Steroid hormone biosynthesis,oas00510:N-Glycan biosynthesis,oas01100:Metabolic pathways,
SQOR	sulfide quinone oxidoreductase(SQOR)	Ovis aries	oas00920:Sulfur metabolism,oas01100:Metabolic pathways,
SOD2	superoxide dismutase 2(SOD2)	Ovis aries	oas04068:FoxO signaling pathway,oas04146:Peroxisome,oas04211:Longevity regulating pathway,oas04213:Longevity regulating pathway - multiple species,oas05016:Huntington disease,oas05208:Chemical carcinogenesis - reactive oxygen species,oas05417:Lipid and atherosclerosis,
STX17	syntaxin 17(STX17)	Ovis aries	oas04130:SNARE interactions in vesicular transport,oas04140:Autophagy - animal,
TLR1	toll like receptor 1(TLR1)	Ovis aries	oas04620:Toll-like receptor signaling pathway,oas05152:Tuberculosis,
TLR6	toll like receptor 6(TLR6)	Ovis aries	oas04145:Phagosome,oas04620:Toll-like receptor signaling pathway,oas05132:Salmonella infection,oas05142:Chagas disease,oas05152:Tuberculosis,oas05417:Lipid and atherosclerosis,
TGFBR1	transforming growth factor beta receptor 1(TGFBR1)	Ovis aries	oas04010:MAPK signaling pathway,oas04060:Cytokine-cytokine receptor interaction,oas04068:FoxO signaling pathway,oas04144:Endocytosis,oas04218:Cellular senescence,oas04350:TGF-beta signaling pathway,oas04371:Apelin signaling pathway,oas04380:Osteoclast differentiation,oas04390:Hippo signaling pathway,oas04520:Adherens junction,oas04659:Th17 cell differentiation,oas04926:Relaxin signaling pathway,o…
TAT	tyrosine aminotransferase(TAT)	Ovis aries	oas00130:Ubiquinone and other terpenoid-quinone biosynthesis,oas00270:Cysteine and methionine metabolism,oas00350:Tyrosine metabolism,oas00360:Phenylalanine metabolism,oas00400:Phenylalanine, tyrosine and tryptophan biosynthesis,oas01100:Metabolic pathways,
UBQLN1	ubiquilin 1(UBQLN1)	Ovis aries	oas04141:Protein processing in endoplasmic reticulum,oas05014:Amyotrophic lateral sclerosis,
UNC5B	unc-5 netrin receptor B(UNC5B)	Ovis aries	oas04360:Axon guidance,
ZFHX3	zinc finger homeobox 3(ZFHX3)	Ovis aries	oas04550:Signaling pathways regulating pluripotency of stem cells,	*
ZNF23	zinc finger protein 23(ZNF23)	Ovis aries	oas05168:Herpes simplex virus 1 infection,
