# Supplementary material for: Genome-Wide Association Study of Fiber Diameter in Alpacas
Source: Animals (Basel). 2023 Oct 25;13(21):3316. doi: 10.3390/ani13213316 (PMC10648856; doi:10.3390/ani13213316)
Supplement: Supplementary file 1 [file animals-13-03316-s001.zip › Animals_Supplementary/Table S15.xlsx]

## Sheet: Table S15
Table S15: KEGG pathways by method
Method	Gene	MAPK signaling pathway	Ras signaling pathway	Notch signaling pathway	PI3K-Akt signaling pathway	Jak-STAT signaling pathway	Wnt signaling pathway	TNF signaling pathway
Linear Model (All the alpacas)	HEY2			X
Linear Model (Extreme groups)	FGFR3	X	X		X
	CTBP1			X			X
	IL9R					X
	PTPN2					X
	SOCS1					X
	AXIN1						X
Haplotype and marker analysis	CREB3L2				X			X
	LAMA3				X
Selection Signatures (>3)	KIT	X	X		X
	FGFR2	X	X		X
	KDR	X	X		X
	MAP3K4	X
	NTRK1	X	X		X
	SNW1			X
	TLE7			X			X
	PSENEN			X
	PHLPP2				X
	G6PC2				X
	PIK3CG				X
	CNTFR					X
	IL11RA					X
	CCN4						X
Selection Signatures (<-3)	IGF1	X	X		X
	TGFBR1	X
	GAB2		X
	CREB5				X			X
	WIF1						X
	INVS						X
