# Supplementary material for: Genome-Wide Association Study of Fiber Diameter in Alpacas
Source: Animals (Basel). 2023 Oct 25;13(21):3316. doi: 10.3390/ani13213316 (PMC10648856; doi:10.3390/ani13213316)
Supplement: Supplementary file 1 [file animals-13-03316-s001.zip › Animals_Supplementary/Table S16.xlsx]

## Sheet: Table S16
Table S16: Genes reported in sheep and goats
Specie	Chromosome	Gene	Reference	VPA	Gene (Alpaca)	Scaffold (Alpaca)
Goat	2	CDK5R2	Jin et al. [23]	5	CDK5R2	ABRR03077349.1
Goat	2	FEV	Jin et al. [23]	5	FEV	ABRR03077349.1
Goat	2	WNT10A	Jin et al. [23]	5	WNT10A	ABRR03077349.1
Goat	4	POLD2	Quiao et al. [20]	7	POLD2	ABRR03008474.1
Goat	4	PSMA2	Quiao et al. [20]	7	PSMA2	ABRR03008474.1
Goat	4	DGKB	Jin et al. [23]	na	DGKB	ABRR03006897.1
Goat	4	SEMA3D	Wang et al. [21]	7	SEMA3D	ABRR03008474.1
Goat	5	SOX5	Wang et al. [21]	34	SOX5	ABRR03077286.1
Goat	5	CMAS	Wang et al. [21]	34	CMAS	ABRR03077286.1
Goat	6	FGF5	Li et al. [22]	2	FGF5	ABRR03000026.1
Goat	6	IGFBP7	Li et al. [22]	2	IGFBP7	ABRR03000026.1
Goat	6	CSN3	Jin et al. [23]	2	CSN3	ABRR03000026.1
Goat	6	KCNIP4	Jin et al. [23]	2	KCNIP4	ABRR03000026.1
Goat	6	TACC3	Wang et al. [21]	2	TACC3	ABRR03000026.1
Goat	6	POLN	Wang et al. [21]	2	POLN	ABRR03000026.1
Goat	7	ACOT12	Jin et al. [23]	3	ACOT12	ABRR03077260.1
Goat	7	DMXL1	Jin et al. [23]	na	DMXL1	ABRR03000033.1
Goat	8	GALNTL6	Jin et al. [23]	31	GALNTL6	ABRR03007416.1
Goat	10	RYR3	Quiao et al. [20]	na	RYR3	ABRR03000031.1
Goat	10	VPS39 (TLP)	Quiao et al. [20]	na	VPS39	ABRR03000031.1
Goat	10	STARD9	Quiao et al. [20]	na	STARD9	ABRR03000031.1
Goat	10	NRXN3	Jin et al. [23]	6	NRXN3	ABRR03077257.1
Goat	11	DYSF	Jin et al. [23]	na	DYSF	ABRR03008297.1
Goat	13	CACNB2	Jin et al. [23]	na	CACNB2	ABRR03000814.1
Goat	13	CAMK1D	Jin et al. [23]	na	CAMK1D	ABRR03000814.1
Goat	13	EYA2	Jin et al. [23]	19	EYA2	ABRR03000009.1
Goat	13	PRTFDC1	Jin et al. [23]	na	PRTFDC1	ABRR03000814.1
Goat	14	SGK3	Li et al. [22]	29	SGK3	ABRR03000003.1
Goat	15	CD44	Wang et al. [21]	10	CD44	ABRR03000127.1
Goat	19	RBFOX3	Jin et al. [23]	16	RBFOX3	ABRR03077367.1
Goat	19	STXBP4	Jin et al. [23]	na	STXBP4	ABRR03001133.1
Goat	21	NT-3 growth factor receptor	Quiao et al. [20]	27	NTRK3	ABRR03000011.1
Goat	21	AKT1	Quiao et al. [20]	6	AKT1	ABRR03077257.1
Goat	22	PRKCD	Li et al. [22]	17	PRKCD	ABRR03000981.1
Goat	22	OXTR	Li et al. [22]	17	OXTR	ABRR03000981.1
Goat	22	CACNA2D2	Jin et al. [23]	17	CACNA2D2	ABRR03000981.1
Goat	24	ROCK1	Li et al. [22]	24	ROCK1	ABRR03000020.1
Goat	25	RBFOX1	Jin et al. [23]	18	RBFOX1	ABRR03003094.1
Goat	28	ALX4	Quiao et al. [20]	25	ALX4	ABRR03077256.1
Goat	28	HK1	Quiao et al. [20]	11	HK1	ABRR03077325.1
Goat	28	MAPK8 (JNKs)	Quiao et al. [20]	11	MAPK8	ABRR03077325.1
Goat	29	NELL1	Jin et al. [23]	10	NELL1	ABRR03000127.1
Sheep	1	TSPEAR	Wang et al. [16]	1	TSPEAR	ABRR03000004.1
Sheep	1	PIK3R4	Wang et al. [16]	1	PIK3R4	ABRR03077224.1
Sheep	1	U2AF1	Zhao et al. [18]	1	U2AF1	ABRR03000004.1
Sheep	1	CRYAA	Zhao et al. [18]	1	CRYAA	ABRR03000004.1
Sheep	1	KALRN	Bolormaa et al. [19]	1	KALRN	ABRR03077362.1
Sheep	1	MX2	Bolormaa et al. [19]	1	MX2	ABRR03000004.1
Sheep	1	ITSN1	Bolormaa et al. [19]	1	ITSN1	ABRR03000004.1
Sheep	2	ARID1A	Zhao et al. [18]	13	ARID1A	ABRR03077223.1
Sheep	2	ARHGAP15	Zhao et al. [18]	5	ARHGAP15	ABRR03077349.1
Sheep	2	UBE2E3	Zhao et al. [17]	5	UBE2E3	ABRR03077349.1
Sheep	3	KRTCAP3	Wang et al. [16]	15	KRTCAP3	ABRR03000046.1
Sheep	3	THNSL2	Bolormaa et al. [19]	28	THNSL2	ABRR03077348.1
Sheep	3	BCL2L14	Bolormaa et al. [19]	34	BCL2L14	ABRR03077286.1
Sheep	3	FOXI3	Bolormaa et al. [19]	28	FOXI3	ABRR03077348.1
Sheep	4	TFEC	Wang et al. [16]	na	TFEC	ABRR03006897.1
Sheep	4	DNAH11	Bolormaa et al. [19]	na	DNAH11	ABRR03006897.1
Sheep	4	ANKMY2	Bolormaa et al. [19]	na	ANKMY2	ABRR03006897.1
Sheep	6	SPARCL1	Bolormaa et al. [19]	2	SPARCL1	ABRR03000026.1
Sheep	6	PRKG2	Bolormaa et al. [19]	2	PRKG2	ABRR03000026.1
Sheep	8	SLC35A1	Wang et al. [16]	8	SLC35A1	ABRR03077236.1
Sheep	8	PREP	Bolormaa et al. [19]	8	PREP	ABRR03077236.1
Sheep	9	YWHAZ	Wang et al. [16]	25	YWHAZ	ABRR03077332.1
Sheep	9	PDE7A	Bolormaa et al. [19]	29	PDE7A	ABRR03000003.1
Sheep	11	SLC39A11	Bolormaa et al. [19]	16	SLC39A11	ABRR03077367.1
Sheep	12	IRF6	Bolormaa et al. [19]	23	IRF6	ABRR03077225.1
Sheep	13	CCNY	Wang et al. [16]	35	CCNY	ABRR03000192.1
Sheep	13	CREM	Wang et al. [16]	35	CREM	ABRR03002733.1
Sheep	13	RALY	Bolormaa et al. [19]	19	RALY	ABRR03000009.1
Sheep	14	RHPN2	Zhao et al. [17]	na	RHPN2	ABRR03001561.1
Sheep	14	MYLK3	Bolormaa et al. [19]	9	MYLK3	ABRR03004037.1
Sheep	15	ALX4	Bolormaa et al. [19]	25	ALX4	ABRR03077256.1
Sheep	16	SLIT3	Zhao et al. [18]	22	SLIT3	ABRR03007686.1
Sheep	16	PIK3R1	Bolormaa et al. [19]	3	PIK3R1	ABRR03077260.1
Sheep	17	SMAD1	Bolormaa et al. [19]	2	SMAD1	ABRR03000026.1
Sheep	17	RIMBP2	Bolormaa et al. [19]	32	RIMBP2	ABRR03000019.1
Sheep	19	SLC6A1	Bolormaa et al. [19]	17	SLC6A1	ABRR03000981.1
Sheep	20	DAAM2	Bolormaa et al. [19]	20	DAAM2	ABRR03009350.1
Sheep	20	MOCS1	Bolormaa et al. [19]	20	MOCS1	ABRR03009350.1
Sheep	22	MGMT	Zhao et al. [18]	na	MGMT	ABRR03006410.1
Sheep	23	MC2R	Bolormaa et al. [19]	24	MC2R	ABRR03000020.1
Sheep	24	ZNF789	Bolormaa et al. [19]	na	ZNF789	ABRR03000924.1
Sheep	25	CFDP2	Wang et al. [16]	9	CFDP1	ABRR03004037.1
Sheep	25	MAT1A	Bolormaa et al. [19]	11	MAT1A	ABRR03077325.1
Sheep	25	KAT6B	Bolormaa et al. [19]	11	KAT6B	ABRR03077325.1
