# Supplementary material for: Genome-Wide Association Study of Fiber Diameter in Alpacas
Source: Animals (Basel). 2023 Oct 25;13(21):3316. doi: 10.3390/ani13213316 (PMC10648856; doi:10.3390/ani13213316)
Supplement: Supplementary file 1 [file animals-13-03316-s001.zip › Animals_Supplementary/Table S2.xlsx]

## Sheet: Table S2
Table S2: Genes harboring SNPs or within a span of 500kbp from the identified SNPs using linear model
Gene ID	Gene symbol	VPA	Scaffold (RefSeq accession)	Scaffold (GenBank accession)	Gene Start (bp)	Gene End (bp)	Gene type	Analysis
102532319	LOC102532319	1	NW_021964153.1	ABRR03000004.1	14430464	14431491	protein_coding	Extreme alpacas
116280383	LOC116280383	1	NW_021964153.1	ABRR03000004.1	17168098	17188077	lncRNA	Extreme alpacas
102535445	PIGG	2	NW_021964157.1	ABRR03000026.1	15429	45062	protein_coding	Extreme alpacas
102535192	PDE6B	2	NW_021964157.1	ABRR03000026.1	77349	107123	protein_coding	Extreme alpacas
107034428	LOC107034428	2	NW_021964157.1	ABRR03000026.1	108146	109324	lncRNA	Extreme alpacas
102534941	MYL5	2	NW_021964157.1	ABRR03000026.1	114416	115609	protein_coding	Extreme alpacas
102544083	SLC49A3	2	NW_021964157.1	ABRR03000026.1	115411	124512	protein_coding	Extreme alpacas
102534696	PCGF3	2	NW_021964157.1	ABRR03000026.1	135498	183194	protein_coding	Extreme alpacas
102534442	CPLX1	2	NW_021964157.1	ABRR03000026.1	189281	219532	protein_coding	Extreme alpacas
102543828	GAK	2	NW_021964157.1	ABRR03000026.1	229611	270396	protein_coding	Extreme alpacas
102543582	TMEM175	2	NW_021964157.1	ABRR03000026.1	280491	308477	protein_coding	Extreme alpacas
102543329	DGKQ	2	NW_021964157.1	ABRR03000026.1	297693	305463	protein_coding	Extreme alpacas
102543083	IDUA	2	NW_021964157.1	ABRR03000026.1	317064	332458	protein_coding	Extreme alpacas
102534202	SLC26A1	2	NW_021964157.1	ABRR03000026.1	318644	326379	protein_coding	Extreme alpacas
116283565	LOC116283565	2	NW_021964157.1	ABRR03000026.1	347985	349798	lncRNA	Extreme alpacas
102533948	FGFRL1	2	NW_021964157.1	ABRR03000026.1	356038	360355	protein_coding	Extreme alpacas
102542822	RNF212	2	NW_021964157.1	ABRR03000026.1	381646	399806	protein_coding	Extreme alpacas
107034425	LOC107034425	2	NW_021964157.1	ABRR03000026.1	402057	424568	protein_coding	Extreme alpacas
116283597	LOC116283597	2	NW_021964157.1	ABRR03000026.1	422194	430096	lncRNA	Extreme alpacas
102533692	SPON2	2	NW_021964157.1	ABRR03000026.1	434941	443878	protein_coding	Extreme alpacas
102533441	CTBP1	2	NW_021964157.1	ABRR03000026.1	450596	488169	protein_coding	Extreme alpacas
102533045	MAEA	2	NW_021964157.1	ABRR03000026.1	524579	552420	protein_coding	Extreme alpacas
102542575	UVSSA	2	NW_021964157.1	ABRR03000026.1	559767	585193	protein_coding	Extreme alpacas
116283178	LOC116283178	2	NW_021964157.1	ABRR03000026.1	663637	680853	lncRNA	Extreme alpacas
116283608	LOC116283608	2	NW_021964157.1	ABRR03000026.1	781552	785904	lncRNA	Extreme alpacas
107034430	LOC107034430	2	NW_021964157.1	ABRR03000026.1	786618	801388	lncRNA	Extreme alpacas
102532800	SLBP	2	NW_021964157.1	ABRR03000026.1	811973	839276	protein_coding	Extreme alpacas
102532558	TMEM129	2	NW_021964157.1	ABRR03000026.1	825691	829469	protein_coding	Extreme alpacas
102542339	TACC3	2	NW_021964157.1	ABRR03000026.1	829729	840778	protein_coding	Extreme alpacas
102531487	FGFR3	2	NW_021964157.1	ABRR03000026.1	888255	903361	protein_coding	Extreme alpacas
102542092	LETM1	2	NW_021964157.1	ABRR03000026.1	909800	941823	protein_coding	Extreme alpacas
102541837	NSD2	2	NW_021964157.1	ABRR03000026.1	956489	1025972	protein_coding	Extreme alpacas
102531245	NELFA	2	NW_021964157.1	ABRR03000026.1	1027674	1053301	protein_coding	Extreme alpacas
116280185	LOC116280185	4	NW_021964161.1	ABRR03002523.1	16583591	16588206	lncRNA	Extreme alpacas
107034612	LOC107034612	4	NW_021964161.1	ABRR03002523.1	16762287	16767903	lncRNA	Extreme alpacas
102541588	ELAVL2	4	NW_021964161.1	ABRR03002523.1	16917282	17069903	protein_coding	Extreme alpacas
102541344	IZUMO3	4	NW_021964161.1	ABRR03002523.1	17518981	17521866	protein_coding	Extreme alpacas
102537430	TUSC1	4	NW_021964161.1	ABRR03002523.1	18339187	18340244	protein_coding	Extreme alpacas
116280221	LOC116280221	4	NW_021964161.1	ABRR03002523.1	18362434	18926916	lncRNA	Extreme alpacas
102535341	GPATCH2L	6	NW_021964165.1	ABRR03077257.1	40830934	40884804	protein_coding	All the alpacas
102535590	LOC102535590	6	NW_021964165.1	ABRR03077257.1	40894247	40894968	protein_coding	All the alpacas
102535841	ESRRB	6	NW_021964165.1	ABRR03077257.1	40970974	41127289	protein_coding	All the alpacas
107033689	LOC107033689	6	NW_021964165.1	ABRR03077257.1	41207596	41301431	lncRNA	All the alpacas
102536983	VASH1	6	NW_021964165.1	ABRR03077257.1	41302296	41321865	protein_coding	All the alpacas
102525378	ANGEL1	6	NW_021964165.1	ABRR03077257.1	41322748	41385398	protein_coding	All the alpacas
102525629	LRRC74A	6	NW_021964165.1	ABRR03077257.1	41354037	41395493	protein_coding	All the alpacas
102525876	IRF2BPL	6	NW_021964165.1	ABRR03077257.1	41496356	41499567	protein_coding	All the alpacas
102537222	CIPC	6	NW_021964165.1	ABRR03077257.1	41555040	41571042	protein_coding	All the alpacas
102537478	ZDHHC22	6	NW_021964165.1	ABRR03077257.1	41583524	41591783	protein_coding	All the alpacas
102537726	TMEM63C	6	NW_021964165.1	ABRR03077257.1	41593904	41698485	protein_coding	All the alpacas
102537982	NGB	6	NW_021964165.1	ABRR03077257.1	41701359	41706678	protein_coding	All the alpacas
102538251	POMT2	6	NW_021964165.1	ABRR03077257.1	41710207	41751608	protein_coding	All the alpacas
102538503	GSTZ1	6	NW_021964165.1	ABRR03077257.1	41751593	41765901	protein_coding	All the alpacas
102539099	TMED8	6	NW_021964165.1	ABRR03077257.1	41766561	41799809	protein_coding	All the alpacas
102526119	SAMD15	6	NW_021964165.1	ABRR03077257.1	41795823	41804480	protein_coding	All the alpacas
102526371	NOXRED1	6	NW_021964165.1	ABRR03077257.1	41806367	41822808	protein_coding	All the alpacas
102539347	VIPAS39	6	NW_021964165.1	ABRR03077257.1	41821912	41845320	protein_coding	All the alpacas
102539903	AHSA1	6	NW_021964165.1	ABRR03077257.1	41845716	41853477	protein_coding	All the alpacas
102526632	ISM2	6	NW_021964165.1	ABRR03077257.1	41856878	41866384	protein_coding	All the alpacas
102545902	PLEKHO2	6	NW_021964166.1	ABRR03077317.1	2467249	2487538	protein_coding	Extreme alpacas
102546163	ANKDD1A	6	NW_021964166.1	ABRR03077317.1	2533099	2558061	protein_coding	Extreme alpacas
102524880	SPG21	6	NW_021964166.1	ABRR03077317.1	2570070	2585654	protein_coding	Extreme alpacas
102525128	MTFMT	6	NW_021964166.1	ABRR03077317.1	2595609	2611603	protein_coding	Extreme alpacas
102525382	SLC51B	6	NW_021964166.1	ABRR03077317.1	2626324	2637051	protein_coding	Extreme alpacas
102525635	RASL12	6	NW_021964166.1	ABRR03077317.1	2637004	2650086	protein_coding	Extreme alpacas
102525883	UBAP1L	6	NW_021964166.1	ABRR03077317.1	2672985	2688701	protein_coding	Extreme alpacas
102535670	PDCD7	6	NW_021964166.1	ABRR03077317.1	2696909	2708770	protein_coding	Extreme alpacas
102526126	CLPX	6	NW_021964166.1	ABRR03077317.1	2713038	2746843	protein_coding	Extreme alpacas
102526378	CILP	6	NW_021964166.1	ABRR03077317.1	2761476	2776002	protein_coding	Extreme alpacas
116281210	LOC116281210	6	NW_021964166.1	ABRR03077317.1	2775141	2796447	lncRNA	Extreme alpacas
102535925	PARP16	6	NW_021964166.1	ABRR03077317.1	2807082	2817653	protein_coding	Extreme alpacas
102536189	IGDCC3	6	NW_021964166.1	ABRR03077317.1	2856450	2894659	protein_coding	Extreme alpacas
102536439	IGDCC4	6	NW_021964166.1	ABRR03077317.1	2900579	2936694	protein_coding	Extreme alpacas
102526639	DPP8	6	NW_021964166.1	ABRR03077317.1	2957342	3003786	protein_coding	Extreme alpacas
102527236	HACD3	6	NW_021964166.1	ABRR03077317.1	3012090	3048853	protein_coding	Extreme alpacas
102527675	INTS14	6	NW_021964166.1	ABRR03077317.1	3049596	3076956	protein_coding	Extreme alpacas
102528446	SLC24A1	6	NW_021964166.1	ABRR03077317.1	3094875	3123575	protein_coding	Extreme alpacas
102528707	DENND4A	6	NW_021964166.1	ABRR03077317.1	3127156	3234540	protein_coding	Extreme alpacas
116281211	LOC116281211	6	NW_021964166.1	ABRR03077317.1	3196435	3198146	lncRNA	Extreme alpacas
107034094	LOC107034094	6	NW_021964166.1	ABRR03077317.1	3234611	3260751	lncRNA	Extreme alpacas
102529421	RAB11A	6	NW_021964166.1	ABRR03077317.1	3292076	3309738	protein_coding	Extreme alpacas
102536676	MEGF11	6	NW_021964166.1	ABRR03077317.1	3316605	3407830	protein_coding	Extreme alpacas
102544094	C7H7orf25	7	NW_021964167.1	ABRR03008474.1	29061094	29063339	protein_coding	Extreme alpacas
102544360	PSMA2	7	NW_021964167.1	ABRR03008474.1	29067911	29079235	protein_coding	Extreme alpacas
102539292	MRPL32	7	NW_021964167.1	ABRR03008474.1	29079295	29086882	protein_coding	Extreme alpacas
102534884	HECW1	7	NW_021964167.1	ABRR03008474.1	29284513	29497709	protein_coding	Extreme alpacas
102535135	STK17A	7	NW_021964167.1	ABRR03008474.1	29527994	29554615	protein_coding	Extreme alpacas
102530857	LOC102530857	7	NW_021964167.1	ABRR03008474.1	29567361	29656378	protein_coding	Extreme alpacas
116281347	LOC116281347	7	NW_021964167.1	ABRR03008474.1	29571380	29586211	protein_coding	Extreme alpacas
116281348	LOC116281348	7	NW_021964167.1	ABRR03008474.1	29608966	29631907	lncRNA	Extreme alpacas
102531101	BLVRA	7	NW_021964167.1	ABRR03008474.1	29688317	29732480	protein_coding	Extreme alpacas
116281349	LOC116281349	7	NW_021964167.1	ABRR03008474.1	29745733	29755674	lncRNA	Extreme alpacas
102535377	POLM	7	NW_021964167.1	ABRR03008474.1	29765665	29774937	protein_coding	Extreme alpacas
102531349	AEBP1	7	NW_021964167.1	ABRR03008474.1	29785208	29804630	protein_coding	Extreme alpacas
102535625	POLD2	7	NW_021964167.1	ABRR03008474.1	29804389	29812435	protein_coding	Extreme alpacas
102531586	MYL7	7	NW_021964167.1	ABRR03008474.1	29814589	29817104	protein_coding	Extreme alpacas
102535882	GCK	7	NW_021964167.1	ABRR03008474.1	29818650	29862577	protein_coding	Extreme alpacas
102530940	CENPW	8	NW_021964168.1	ABRR03077236.1	31743375	31750807	protein_coding	All the alpacas
116281506	LOC116281506	8	NW_021964168.1	ABRR03077236.1	31808934	31967936	lncRNA	All the alpacas
102530678	TRMT11	8	NW_021964168.1	ABRR03077236.1	31978306	32029376	protein_coding	All the alpacas
102530413	HINT3	8	NW_021964168.1	ABRR03077236.1	32031331	32049128	protein_coding	All the alpacas
102529813	NCOA7	8	NW_021964168.1	ABRR03077236.1	32063084	32194924	protein_coding	All the alpacas
102538822	HEY2	8	NW_021964168.1	ABRR03077236.1	32215827	32226622	protein_coding	All the alpacas
116281510	LOC116281510	8	NW_021964168.1	ABRR03077236.1	32570769	32576238	lncRNA	All the alpacas
102539314	HDDC2	8	NW_021964168.1	ABRR03077236.1	32577175	32596824	protein_coding	All the alpacas
102539067	TPD52L1	8	NW_021964168.1	ABRR03077236.1	32602044	32633855	protein_coding	All the alpacas
102537640	REV3L	8	NW_021964168.1	ABRR03077236.1	42749437	42899910	protein_coding	Extreme alpacas
102530633	MFSD4B	8	NW_021964168.1	ABRR03077236.1	42913894	42924317	protein_coding	Extreme alpacas
102537137	SLC16A10	8	NW_021964168.1	ABRR03077236.1	42943991	43044775	protein_coding	Extreme alpacas
102536896	RPF2	8	NW_021964168.1	ABRR03077236.1	43086010	43117709	protein_coding	Extreme alpacas
102530370	GTF3C6	8	NW_021964168.1	ABRR03077236.1	43117839	43135535	protein_coding	Extreme alpacas
102536353	AMD1	8	NW_021964168.1	ABRR03077236.1	43149980	43173326	protein_coding	Extreme alpacas
102530107	CDK19	8	NW_021964168.1	ABRR03077236.1	43240525	43347557	protein_coding	Extreme alpacas
102535588	SLC22A16	8	NW_021964168.1	ABRR03077236.1	43415886	43442017	protein_coding	Extreme alpacas
102535095	DDO	8	NW_021964168.1	ABRR03077236.1	43446901	43468446	protein_coding	Extreme alpacas
102535338	METTL24	8	NW_021964168.1	ABRR03077236.1	43490559	43593077	protein_coding	Extreme alpacas
102534601	WASF1	8	NW_021964168.1	ABRR03077236.1	43591351	43715244	protein_coding	Extreme alpacas
102534845	CDC40	8	NW_021964168.1	ABRR03077236.1	43601103	43645658	protein_coding	Extreme alpacas
102538030	PREP	8	NW_021964168.1	ABRR03077236.1	47357785	47468931	protein_coding	Extreme alpacas
116281580	LOC116281580	8	NW_021964168.1	ABRR03077236.1	47419319	47434762	lncRNA	Extreme alpacas
116281583	LOC116281583	8	NW_021964168.1	ABRR03077236.1	47425063	47427530	lncRNA	Extreme alpacas
102536629	POPDC3	8	NW_021964168.1	ABRR03077236.1	47561701	47568289	protein_coding	Extreme alpacas
116281582	LOC116281582	8	NW_021964168.1	ABRR03077236.1	47571516	47583889	lncRNA	Extreme alpacas
102536866	BVES	8	NW_021964168.1	ABRR03077236.1	47583898	47621218	protein_coding	Extreme alpacas
102537104	LIN28B	8	NW_021964168.1	ABRR03077236.1	47637375	47743418	protein_coding	Extreme alpacas
102537520	HACE1	8	NW_021964168.1	ABRR03077236.1	47806605	47893629	protein_coding	Extreme alpacas
116281877	LOC116281877	9	NW_021964171.1	ABRR03004037.1	12070746	12080079	lncRNA	Extreme alpacas
102543151	CDH8	9	NW_021964171.1	ABRR03004037.1	12253031	12572254	protein_coding	Extreme alpacas
102531695	ZFHX3	9	NW_021964171.1	ABRR03004037.1	19688819	19912328	protein_coding	Extreme alpacas
116281879	LOC116281879	9	NW_021964171.1	ABRR03004037.1	20015582	20029527	lncRNA	Extreme alpacas
116281921	LOC116281921	9	NW_021964171.1	ABRR03004037.1	20059374	20074926	lncRNA	Extreme alpacas
102543111	PPHLN1	12	NW_021964178.1	ABRR03077305.1	9370983	9491834	protein_coding	All the alpacas
102542851	ZCRB1	12	NW_021964178.1	ABRR03077305.1	9491861	9501281	protein_coding	All the alpacas
107033412	LOC107033412	12	NW_021964178.1	ABRR03077305.1	9501957	9540133	lncRNA	All the alpacas
102535236	YAF2	12	NW_021964178.1	ABRR03077305.1	9541496	9610456	protein_coding	All the alpacas
102542600	GXYLT1	12	NW_021964178.1	ABRR03077305.1	9626318	9664552	protein_coding	All the alpacas
102542365	PDZRN4	12	NW_021964178.1	ABRR03077305.1	10047722	10382873	protein_coding	All the alpacas
116282625	LOC116282625	12	NW_021964178.1	ABRR03077305.1	10144085	10148497	lncRNA	All the alpacas
116282624	LOC116282624	12	NW_021964178.1	ABRR03077305.1	10381679	10389101	lncRNA	All the alpacas
102537232	TMTC4	14	NW_021964183.1	ABRR03004178.1	6079249	6130757	protein_coding	Extreme alpacas
102537651	GGACT	14	NW_021964183.1	ABRR03004178.1	6142185	6177852	protein_coding	Extreme alpacas
102537903	PCCA	14	NW_021964183.1	ABRR03004178.1	6178588	6514629	protein_coding	Extreme alpacas
102531301	ZIC2	14	NW_021964183.1	ABRR03004178.1	6572796	6576969	protein_coding	Extreme alpacas
102531540	ZIC5	14	NW_021964183.1	ABRR03004178.1	6585190	6596203	protein_coding	Extreme alpacas
102538608	CLYBL	14	NW_021964183.1	ABRR03004178.1	6636738	6850023	protein_coding	Extreme alpacas
102526973	NUP58	14	NW_021964184.1	ABRR03000081.1	28375177	28411439	protein_coding	Extreme alpacas
116283361	LOC116283361	14	NW_021964184.1	ABRR03000081.1	28411507	28413597	lncRNA	Extreme alpacas
102539949	MTMR6	14	NW_021964184.1	ABRR03000081.1	28423919	28442127	protein_coding	Extreme alpacas
102543529	AMER2	14	NW_021964184.1	ABRR03000081.1	28453165	28488361	protein_coding	Extreme alpacas
102543772	SPATA13	14	NW_021964184.1	ABRR03000081.1	28674439	28722853	protein_coding	Extreme alpacas
102540193	LOC102540193	14	NW_021964184.1	ABRR03000081.1	28724681	28735461	protein_coding	Extreme alpacas
102544034	MIPEP	14	NW_021964184.1	ABRR03000081.1	28741254	28821311	protein_coding	Extreme alpacas
102544299	TNFRSF19	14	NW_021964184.1	ABRR03000081.1	28854665	28923119	protein_coding	Extreme alpacas
116283362	LOC116283362	14	NW_021964184.1	ABRR03000081.1	28950689	28958661	lncRNA	Extreme alpacas
116283364	LOC116283364	14	NW_021964184.1	ABRR03000081.1	29019455	29021711	lncRNA	Extreme alpacas
102540441	SACS	14	NW_021964184.1	ABRR03000081.1	29026631	29061174	protein_coding	Extreme alpacas
102540683	SGCG	14	NW_021964184.1	ABRR03000081.1	29064982	29090612	protein_coding	Extreme alpacas
102542896	RFFL	16	NW_021964190.1	ABRR03077367.1	183732	203005	protein_coding	All the alpacas
102541904	LIG3	16	NW_021964190.1	ABRR03077367.1	205224	225676	protein_coding	All the alpacas
102541652	ZNF830	16	NW_021964190.1	ABRR03077367.1	236784	241297	protein_coding	All the alpacas
102527775	CCT6B	16	NW_021964190.1	ABRR03077367.1	241428	268420	protein_coding	All the alpacas
102541406	TMEM132E	16	NW_021964190.1	ABRR03077367.1	508047	560742	protein_coding	All the alpacas
102526984	CCL1	16	NW_021964190.1	ABRR03077367.1	744119	750835	protein_coding	All the alpacas
102541151	LOC102541151	16	NW_021964190.1	ABRR03077367.1	754750	756429	protein_coding	All the alpacas
116283653	LOC116283653	16	NW_021964190.1	ABRR03077367.1	763992	872932	lncRNA	All the alpacas
102526726	LOC102526726	16	NW_021964190.1	ABRR03077367.1	788908	791302	protein_coding	All the alpacas
102526463	LOC102526463	16	NW_021964190.1	ABRR03077367.1	813343	815309	protein_coding	All the alpacas
116283654	LOC116283654	16	NW_021964190.1	ABRR03077367.1	879411	887819	lncRNA	All the alpacas
102540751	ASIC2	16	NW_021964190.1	ABRR03077367.1	899947	1870471	protein_coding	All the alpacas
102533258	AXIN1	18	NW_021964194.1	ABRR03003094.1	4243700	4297915	protein_coding	Extreme alpacas
102533007	PDIA2	18	NW_021964194.1	ABRR03003094.1	4298260	4301414	protein_coding	Extreme alpacas
102527210	ARHGDIG	18	NW_021964194.1	ABRR03003094.1	4301546	4303110	protein_coding	Extreme alpacas
102526950	RGS11	18	NW_021964194.1	ABRR03003094.1	4307911	4318535	protein_coding	Extreme alpacas
102526694	FAM234A	18	NW_021964194.1	ABRR03003094.1	4319715	4348977	protein_coding	Extreme alpacas
102532597	LUC7L	18	NW_021964194.1	ABRR03003094.1	4357788	4387108	protein_coding	Extreme alpacas
102541122	LOC102541122	18	NW_021964194.1	ABRR03003094.1	4383719	4385263	protein_coding	Extreme alpacas
102526433	HBQ1	18	NW_021964194.1	ABRR03003094.1	4394520	4396667	protein_coding	Extreme alpacas
102532177	HBM	18	NW_021964194.1	ABRR03003094.1	4417706	4419279	protein_coding	Extreme alpacas
102531938	NPRL3	18	NW_021964194.1	ABRR03003094.1	4444968	4477644	protein_coding	Extreme alpacas
102526180	MPG	18	NW_021964194.1	ABRR03003094.1	4477576	4491452	protein_coding	Extreme alpacas
102531698	RHBDF1	18	NW_021964194.1	ABRR03003094.1	4490809	4505918	protein_coding	Extreme alpacas
102531452	SNRNP25	18	NW_021964194.1	ABRR03003094.1	4506320	4509485	protein_coding	Extreme alpacas
102531212	POLR3K	18	NW_021964194.1	ABRR03003094.1	4509483	4512768	protein_coding	Extreme alpacas
116284133	LOC116284133	18	NW_021964194.1	ABRR03003094.1	4509803	4522437	lncRNA	Extreme alpacas
102525930	IL9R	18	NW_021964194.1	ABRR03003094.1	4523209	4533440	protein_coding	Extreme alpacas
102530971	LOC102530971	18	NW_021964194.1	ABRR03003094.1	4563388	4563779	protein_coding	Extreme alpacas
102530714	SEC14L5	18	NW_021964194.1	ABRR03003094.1	4566411	4607024	protein_coding	Extreme alpacas
102525682	NAGPA	18	NW_021964194.1	ABRR03003094.1	4612832	4621797	protein_coding	Extreme alpacas
102525442	C18H16orf89	18	NW_021964194.1	ABRR03003094.1	4621927	4639064	protein_coding	Extreme alpacas
102525185	ALG1	18	NW_021964194.1	ABRR03003094.1	4643385	4656120	protein_coding	Extreme alpacas
102530277	EEF2KMT	18	NW_021964194.1	ABRR03003094.1	4655204	4669688	protein_coding	Extreme alpacas
102524934	LOC102524934	18	NW_021964194.1	ABRR03003094.1	4677759	4702992	protein_coding	Extreme alpacas
102527207	TEKT5	18	NW_021964194.1	ABRR03003094.1	8980481	9016271	protein_coding	Extreme alpacas
102526795	NUBP1	18	NW_021964194.1	ABRR03003094.1	9037548	9059342	protein_coding	Extreme alpacas
102526539	TVP23A	18	NW_021964194.1	ABRR03003094.1	9055749	9110372	protein_coding	Extreme alpacas
102544671	CIITA	18	NW_021964194.1	ABRR03003094.1	9131980	9178923	protein_coding	Extreme alpacas
102526280	DEXI	18	NW_021964194.1	ABRR03003094.1	9180233	9192989	protein_coding	Extreme alpacas
102544404	CLEC16A	18	NW_021964194.1	ABRR03003094.1	9194844	9392200	protein_coding	Extreme alpacas
102526023	SOCS1	18	NW_021964194.1	ABRR03003094.1	9438812	9440483	protein_coding	Extreme alpacas
102544135	TNP2	18	NW_021964194.1	ABRR03003094.1	9451728	9453728	protein_coding	Extreme alpacas
102543875	PRM3	18	NW_021964194.1	ABRR03003094.1	9457123	9457520	protein_coding	Extreme alpacas
102525869	LOC102525869	18	NW_021964194.1	ABRR03003094.1	9461505	9461990	lncRNA	Extreme alpacas
116284139	RMI2	18	NW_021964194.1	ABRR03003094.1	9503482	9508065	protein_coding	Extreme alpacas
102543375	LOC102543375	18	NW_021964194.1	ABRR03003094.1	9537357	9657897	protein_coding	Extreme alpacas
102525623	LITAF	18	NW_021964194.1	ABRR03003094.1	9678054	9702761	protein_coding	Extreme alpacas
102525371	SNN	18	NW_021964194.1	ABRR03003094.1	9792638	9796228	protein_coding	Extreme alpacas
102525116	TXNDC11	18	NW_021964194.1	ABRR03003094.1	9796153	9854038	protein_coding	Extreme alpacas
102524868	ZC3H7A	18	NW_021964194.1	ABRR03003094.1	9859531	9886453	protein_coding	Extreme alpacas
116284140	LOC116284140	18	NW_021964194.1	ABRR03003094.1	9891718	9894538	lncRNA	Extreme alpacas
102543126	RSL1D1	18	NW_021964194.1	ABRR03003094.1	9913866	9925832	protein_coding	Extreme alpacas
102545892	SNX29	18	NW_021964194.1	ABRR03003094.1	9925928	10565907	protein_coding	Extreme alpacas
102546151	GSPT1	18	NW_021964194.1	ABRR03003094.1	9930932	9961470	protein_coding	Extreme alpacas
116284460	LOC116284460	20	NW_021964197.1	ABRR03077292.1	9314819	9321718	lncRNA	Extreme alpacas
116284415	LOC116284415	20	NW_021964197.1	ABRR03077292.1	9591083	9618865	lncRNA	Extreme alpacas
116284461	LOC116284461	20	NW_021964197.1	ABRR03077292.1	9715162	9832166	lncRNA	Extreme alpacas
116284416	LOC116284416	20	NW_021964197.1	ABRR03077292.1	9867740	9882364	lncRNA	Extreme alpacas
102541776	JARID2	20	NW_021964197.1	ABRR03077292.1	10031180	10259399	protein_coding	Extreme alpacas
116284462	LOC116284462	20	NW_021964197.1	ABRR03077292.1	10033705	10034892	lncRNA	Extreme alpacas
116284463	LOC116284463	20	NW_021964197.1	ABRR03077292.1	10065477	10092183	lncRNA	Extreme alpacas
102525409	DTNBP1	20	NW_021964197.1	ABRR03077292.1	10261639	10352684	protein_coding	Extreme alpacas
116285236	LOC116285236	23	NW_021964204.1	ABRR03077225.1	9481107	9501273	lncRNA	All the alpacas
116285237	LOC116285237	23	NW_021964204.1	ABRR03077225.1	9530914	9554816	lncRNA	All the alpacas
102542658	C23H1orf100	23	NW_021964204.1	ABRR03077225.1	9545860	9569202	protein_coding	All the alpacas
102542915	ADSS2	23	NW_021964204.1	ABRR03077225.1	9576889	9606813	protein_coding	All the alpacas
102542172	CATSPERE	23	NW_021964204.1	ABRR03077225.1	9628604	9725084	protein_coding	All the alpacas
116285238	LOC116285238	23	NW_021964204.1	ABRR03077225.1	9718870	9735601	lncRNA	All the alpacas
102543176	DESI2	23	NW_021964204.1	ABRR03077225.1	9743915	9771143	protein_coding	All the alpacas
102542422	LOC102542422	23	NW_021964204.1	ABRR03077225.1	9798689	9830485	protein_coding	All the alpacas
102542660	HNRNPU	23	NW_021964204.1	ABRR03077225.1	9838977	9850155	protein_coding	All the alpacas
102543427	EFCAB2	23	NW_021964204.1	ABRR03077225.1	9903389	9975366	protein_coding	All the alpacas
116285200	LOC116285200	23	NW_021964204.1	ABRR03077225.1	9995011	10015644	protein_coding	All the alpacas
102542917	LOC102542917	23	NW_021964204.1	ABRR03077225.1	10149682	10417925	protein_coding	All the alpacas
107033064	LOC107033064	23	NW_021964204.1	ABRR03077225.1	10423772	10482561	lncRNA	All the alpacas
102543678	SMYD3	23	NW_021964204.1	ABRR03077225.1	10446809	10998337	protein_coding	All the alpacas
116285241	LOC116285241	23	NW_021964204.1	ABRR03077225.1	10447142	10462944	lncRNA	All the alpacas
116285303	LOC116285303	24	NW_021964205.1	ABRR03000020.1	9454	26947	lncRNA	Extreme alpacas
102533695	MC2R	24	NW_021964205.1	ABRR03000020.1	60902	61983	protein_coding	Extreme alpacas
116285304	LOC116285304	24	NW_021964205.1	ABRR03000020.1	84500	89374	lncRNA	Extreme alpacas
102533951	MC5R	24	NW_021964205.1	ABRR03000020.1	94808	101932	protein_coding	Extreme alpacas
102530563	RNMT	24	NW_021964205.1	ABRR03000020.1	114428	134360	protein_coding	Extreme alpacas
102530825	FAM210A	24	NW_021964205.1	ABRR03000020.1	134302	149463	protein_coding	Extreme alpacas
116285316	LOC116285316	24	NW_021964205.1	ABRR03000020.1	141013	148396	lncRNA	Extreme alpacas
102534205	LDLRAD4	24	NW_021964205.1	ABRR03000020.1	159253	279753	protein_coding	Extreme alpacas
116285317	LOC116285317	24	NW_021964205.1	ABRR03000020.1	160521	170336	lncRNA	Extreme alpacas
102534444	CEP192	24	NW_021964205.1	ABRR03000020.1	285936	355711	protein_coding	Extreme alpacas
102531074	SEH1L	24	NW_021964205.1	ABRR03000020.1	359090	376451	protein_coding	Extreme alpacas
116285319	LOC116285319	24	NW_021964205.1	ABRR03000020.1	388640	391879	lncRNA	Extreme alpacas
102534698	PTPN2	24	NW_021964205.1	ABRR03000020.1	402144	452978	protein_coding	Extreme alpacas
102531322	PSMG2	24	NW_021964205.1	ABRR03000020.1	458137	469388	protein_coding	Extreme alpacas
102531562	CEP76	24	NW_021964205.1	ABRR03000020.1	472121	491351	protein_coding	Extreme alpacas
102534944	SPIRE1	24	NW_021964205.1	ABRR03000020.1	519914	642969	protein_coding	Extreme alpacas
107034473	LOC107034473	24	NW_021964205.1	ABRR03000020.1	650645	666917	lncRNA	Extreme alpacas
116285320	LOC116285320	24	NW_021964205.1	ABRR03000020.1	655639	662578	lncRNA	Extreme alpacas
102535195	PRELID3A	24	NW_021964205.1	ABRR03000020.1	672425	681878	protein_coding	Extreme alpacas
102535449	AFG3L2	24	NW_021964205.1	ABRR03000020.1	696824	715748	protein_coding	Extreme alpacas
102535696	TUBB6	24	NW_021964205.1	ABRR03000020.1	717479	723765	protein_coding	Extreme alpacas
116285321	LOC116285321	24	NW_021964205.1	ABRR03000020.1	719300	721016	lncRNA	Extreme alpacas
102536228	FUT10	26	NW_021964210.1	ABRR03077334.1	7065621	7322471	protein_coding	Extreme alpacas
102535970	MAK16	26	NW_021964210.1	ABRR03077334.1	7331414	7341323	protein_coding	Extreme alpacas
102535716	TTI2	26	NW_021964210.1	ABRR03077334.1	7336921	7348355	protein_coding	Extreme alpacas
102526347	RNF122	26	NW_021964210.1	ABRR03077334.1	7362955	7381758	protein_coding	Extreme alpacas
102535470	DUSP26	26	NW_021964210.1	ABRR03077334.1	7389317	7395521	protein_coding	Extreme alpacas
116285732	LOC116285732	26	NW_021964210.1	ABRR03077334.1	7579851	7789210	lncRNA	Extreme alpacas
116285733	LOC116285733	26	NW_021964210.1	ABRR03077334.1	7646481	7665238	lncRNA	Extreme alpacas
116285734	LOC116285734	26	NW_021964210.1	ABRR03077334.1	8069069	8077903	lncRNA	Extreme alpacas
102525594	CSGALNACT1	26	NW_021964210.1	ABRR03077334.1	13769288	13908316	protein_coding	Extreme alpacas
116285753	LOC116285753	26	NW_021964210.1	ABRR03077334.1	13912542	13926557	lncRNA	Extreme alpacas
102525336	SH2D4A	26	NW_021964210.1	ABRR03077334.1	13917930	13963719	protein_coding	Extreme alpacas
102531745	PSD3	26	NW_021964210.1	ABRR03077334.1	14172991	14582233	protein_coding	Extreme alpacas
116285754	LOC116285754	26	NW_021964210.1	ABRR03077334.1	14538221	14561423	lncRNA	Extreme alpacas
102525084	LOC102525084	26	NW_021964210.1	ABRR03077334.1	14686961	14764113	protein_coding	Extreme alpacas
102529270	LOC102529270	27	NW_021964211.1	ABRR03000011.1	12377101	12378175	protein_coding	Extreme alpacas
102529532	ISG20	27	NW_021964211.1	ABRR03000011.1	12404173	12414755	protein_coding	Extreme alpacas
102529804	AEN	27	NW_021964211.1	ABRR03000011.1	12418725	12428752	protein_coding	Extreme alpacas
116285847	LOC116285847	27	NW_021964211.1	ABRR03000011.1	12429811	12442838	lncRNA	Extreme alpacas
102528565	DET1	27	NW_021964211.1	ABRR03000011.1	12464261	12485331	protein_coding	Extreme alpacas
102529347	MRPS11	27	NW_021964211.1	ABRR03000011.1	12505135	12514923	protein_coding	Extreme alpacas
102529803	MRPL46	27	NW_021964211.1	ABRR03000011.1	12515054	12523660	protein_coding	Extreme alpacas
102530056	NTRK3	27	NW_021964211.1	ABRR03000011.1	12747486	13040271	protein_coding	Extreme alpacas
116285977	LOC116285977	29	NW_021964213.1	ABRR03000003.1	4166595	4175872	lncRNA	Extreme alpacas
107033556	LOC107033556	29	NW_021964213.1	ABRR03000003.1	4473642	4567786	lncRNA	Extreme alpacas
102539245	FAM110B	29	NW_021964213.1	ABRR03000003.1	4579344	4582762	protein_coding	Extreme alpacas
102539487	UBXN2B	29	NW_021964213.1	ABRR03000003.1	4734288	4755402	protein_coding	Extreme alpacas
102526027	LOC102526027	29	NW_021964213.1	ABRR03000003.1	4780041	4791820	protein_coding	Extreme alpacas
116285959	LOC116285959	29	NW_021964213.1	ABRR03000003.1	4802549	4807043	lncRNA	Extreme alpacas
102526284	SDCBP	29	NW_021964213.1	ABRR03000003.1	4820968	4835216	protein_coding	Extreme alpacas
102539741	NSMAF	29	NW_021964213.1	ABRR03000003.1	4835719	4885995	protein_coding	Extreme alpacas
116285978	LOC116285978	29	NW_021964213.1	ABRR03000003.1	4894808	4918343	lncRNA	Extreme alpacas
102527052	TOX	29	NW_021964213.1	ABRR03000003.1	4968673	5242002	protein_coding	Extreme alpacas
102529562	BLK	31	NW_021964218.1	ABRR03007416.1	9232152	9277354	protein_coding	All the alpacas
102529017	GATA4	31	NW_021964218.1	ABRR03007416.1	9418725	9428343	protein_coding	All the alpacas
102533901	NEIL2	31	NW_021964218.1	ABRR03007416.1	9428414	9448388	protein_coding	All the alpacas
102528755	FDFT1	31	NW_021964218.1	ABRR03007416.1	9453897	9486348	protein_coding	All the alpacas
102533649	CTSB	31	NW_021964218.1	ABRR03007416.1	9489594	9503312	protein_coding	All the alpacas
116286102	DEFB135	31	NW_021964218.1	ABRR03007416.1	9559935	9578625	protein_coding	All the alpacas
116286150	DEFB134	31	NW_021964218.1	ABRR03007416.1	9589842	9592003	protein_coding	All the alpacas
116286151	LOC116286151	31	NW_021964218.1	ABRR03007416.1	9600380	9605842	protein_coding	All the alpacas
102533405	ADAM29	31	NW_021964218.1	ABRR03007416.1	9703152	9705363	protein_coding	All the alpacas
102528502	GLRA3	31	NW_021964218.1	ABRR03007416.1	9757478	9914437	protein_coding	All the alpacas
116286128	LOC116286128	31	NW_021964218.1	ABRR03007416.1	9944626	9968110	lncRNA	All the alpacas
102533171	HPGD	31	NW_021964218.1	ABRR03007416.1	9996766	10025162	protein_coding	All the alpacas
102532916	CEP44	31	NW_021964218.1	ABRR03007416.1	10108448	10126640	protein_coding	All the alpacas
102528245	FBXO8	31	NW_021964218.1	ABRR03007416.1	10126629	10161828	protein_coding	All the alpacas
116286129	LOC116286129	31	NW_021964218.1	ABRR03007416.1	10214079	10256507	lncRNA	All the alpacas
102532359	ANAPC5	32	NW_021964219.1	ABRR03000019.1	13234628	13270113	protein_coding	Extreme alpacas
107033569	LOC107033569	32	NW_021964219.1	ABRR03000019.1	13270249	13287842	lncRNA	Extreme alpacas
102539341	RNF34	32	NW_021964219.1	ABRR03000019.1	13298615	13317315	protein_coding	Extreme alpacas
102539900	KDM2B	32	NW_021964219.1	ABRR03000019.1	13321446	13426758	protein_coding	Extreme alpacas
102534427	ORAI1	32	NW_021964219.1	ABRR03000019.1	13450141	13463216	protein_coding	Extreme alpacas
102534184	MORN3	32	NW_021964219.1	ABRR03000019.1	13463779	13476963	protein_coding	Extreme alpacas
116276589	LOC116276589	32	NW_021964219.1	ABRR03000019.1	13485384	13485894	lncRNA	Extreme alpacas
102525952	TMEM120B	32	NW_021964219.1	ABRR03000019.1	13517981	13542057	protein_coding	Extreme alpacas
102533932	RHOF	32	NW_021964219.1	ABRR03000019.1	13542220	13554509	protein_coding	Extreme alpacas
116276590	LOC116276590	32	NW_021964219.1	ABRR03000019.1	13555144	13564063	lncRNA	Extreme alpacas
102533681	SETD1B	32	NW_021964219.1	ABRR03000019.1	13564467	13587963	protein_coding	Extreme alpacas
102525465	HPD	32	NW_021964219.1	ABRR03000019.1	13591664	13600280	protein_coding	Extreme alpacas
116276591	LOC116276591	32	NW_021964219.1	ABRR03000019.1	13592160	13593913	lncRNA	Extreme alpacas
107034086	LOC107034086	32	NW_021964219.1	ABRR03000019.1	13600329	13611606	lncRNA	Extreme alpacas
102533276	PSMD9	32	NW_021964219.1	ABRR03000019.1	13613197	13630896	protein_coding	Extreme alpacas
102525209	WDR66	32	NW_021964219.1	ABRR03000019.1	13630970	13696919	protein_coding	Extreme alpacas
102524956	BCL7A	32	NW_021964219.1	ABRR03000019.1	13712185	13731426	protein_coding	Extreme alpacas
102524697	MLXIP	32	NW_021964219.1	ABRR03000019.1	13744733	13801310	protein_coding	Extreme alpacas
102545977	IL31	32	NW_021964219.1	ABRR03000019.1	13816962	13820932	protein_coding	Extreme alpacas
102545734	B3GNT4	32	NW_021964219.1	ABRR03000019.1	13824396	13843867	protein_coding	Extreme alpacas
102532543	DIABLO	32	NW_021964219.1	ABRR03000019.1	13843990	13859697	protein_coding	Extreme alpacas
102532291	VPS33A	32	NW_021964219.1	ABRR03000019.1	13864054	13883398	protein_coding	Extreme alpacas
102531716	CLIP1	32	NW_021964219.1	ABRR03000019.1	13886603	13986616	protein_coding	Extreme alpacas
102531472	ZCCHC8	32	NW_021964219.1	ABRR03000019.1	14023999	14044795	protein_coding	Extreme alpacas
102530738	RSRC2	32	NW_021964219.1	ABRR03000019.1	14047324	14063842	protein_coding	Extreme alpacas
102545224	KNTC1	32	NW_021964219.1	ABRR03000019.1	14063969	14128563	protein_coding	Extreme alpacas
102544964	LOC102544964	32	NW_021964219.1	ABRR03000019.1	14158819	14160919	protein_coding	Extreme alpacas
102544691	HCAR1	32	NW_021964219.1	ABRR03000019.1	14167175	14170881	protein_coding	Extreme alpacas
102530471	DENR	32	NW_021964219.1	ABRR03000019.1	14185836	14198760	protein_coding	Extreme alpacas
102544425	CCDC62	32	NW_021964219.1	ABRR03000019.1	14200572	14237006	protein_coding	Extreme alpacas
102544154	HIP1R	32	NW_021964219.1	ABRR03000019.1	14253438	14266969	protein_coding	Extreme alpacas
116276593	LOC116276593	32	NW_021964219.1	ABRR03000019.1	14267822	14270740	lncRNA	Extreme alpacas
116276594	LOC116276594	32	NW_021964219.1	ABRR03000019.1	14271459	14273605	lncRNA	Extreme alpacas
102532655	STK38L	34	NW_021964223.1	ABRR03077286.1	4196813	4279672	protein_coding	Extreme alpacas
116276844	LOC116276844	34	NW_021964223.1	ABRR03077286.1	4287952	4294425	lncRNA	Extreme alpacas
102532410	MED21	34	NW_021964223.1	ABRR03077286.1	4345056	4364460	protein_coding	Extreme alpacas
102532154	TM7SF3	34	NW_021964223.1	ABRR03077286.1	4370842	4402875	protein_coding	Extreme alpacas
102531752	FGFR1OP2	34	NW_021964223.1	ABRR03077286.1	4409491	4429490	protein_coding	Extreme alpacas
102531341	INTS13	34	NW_021964223.1	ABRR03077286.1	4429654	4458517	protein_coding	Extreme alpacas
102529461	ITPR2	34	NW_021964223.1	ABRR03077286.1	4540159	4936046	protein_coding	Extreme alpacas
116276848	LOC116276848	34	NW_021964223.1	ABRR03077286.1	4956717	4990744	lncRNA	Extreme alpacas
107033146	LOC107033146	34	NW_021964223.1	ABRR03077286.1	4987988	5000644	lncRNA	Extreme alpacas
102530938	SSPN	34	NW_021964223.1	ABRR03077286.1	5012142	5065327	protein_coding	Extreme alpacas
116276847	LOC116276847	34	NW_021964223.1	ABRR03077286.1	5047419	5050809	lncRNA	Extreme alpacas
102529201	BHLHE41	34	NW_021964223.1	ABRR03077286.1	5118168	5120075	protein_coding	Extreme alpacas
102530411	RASSF8	34	NW_021964223.1	ABRR03077286.1	5155988	5220044	protein_coding	Extreme alpacas
116278132	LOC116278132	na	NW_021990880.1	ABRR03000033.1	13056976	13065142	lncRNA	All the alpacas
107034767	LOC107034767	na	NW_021990880.1	ABRR03000033.1	13069341	13084279	lncRNA	All the alpacas
102536056	LOX	na	NW_021990880.1	ABRR03000033.1	13099696	13107932	protein_coding	All the alpacas
116278171	LOC116278171	na	NW_021990880.1	ABRR03000033.1	13117824	13136298	lncRNA	All the alpacas
102535304	SRFBP1	na	NW_021990880.1	ABRR03000033.1	13136486	13186571	protein_coding	All the alpacas
102535560	FTMT	na	NW_021990880.1	ABRR03000033.1	13276954	13277562	protein_coding	All the alpacas
107034844	LOC107034844	na	NW_021990880.1	ABRR03000033.1	13750281	13764192	protein_coding	All the alpacas
102537278	PRR16	na	NW_021990880.1	ABRR03000033.1	13966093	14285648	protein_coding	All the alpacas, Extreme alpacas
116278133	LOC116278133	na	NW_021990880.1	ABRR03000033.1	14711463	14719328	lncRNA	Extreme alpacas
116278134	LOC116278134	na	NW_021990880.1	ABRR03000033.1	14721331	14736275	lncRNA	Extreme alpacas
116278135	LOC116278135	na	NW_021990880.1	ABRR03000033.1	14745938	14756145	lncRNA	Extreme alpacas
102539147	LOC102539147	na	NW_021990880.1	ABRR03000033.1	14789747	14810446	protein_coding	Extreme alpacas
102537534	HSD17B4	na	NW_021990880.1	ABRR03000033.1	14849003	14924173	protein_coding	Extreme alpacas
102537948	TNFAIP8	na	NW_021990880.1	ABRR03000033.1	14945861	15069072	protein_coding	Extreme alpacas
102536122	ATXN10	na	NW_022004326.1	ABRR03004609.1	3734277	3880293	protein_coding	Extreme alpacas
102527684	FBLN1	na	NW_022004326.1	ABRR03004609.1	3931838	4016269	protein_coding	Extreme alpacas
107034389	LOC107034389	na	NW_022004326.1	ABRR03004609.1	4053873	4058705	lncRNA	Extreme alpacas
102528132	RIBC2	na	NW_022004326.1	ABRR03004609.1	4054625	4066516	protein_coding	Extreme alpacas
102536377	SMC1B	na	NW_022004326.1	ABRR03004609.1	4066634	4140244	protein_coding	Extreme alpacas
102528395	FAM118A	na	NW_022004326.1	ABRR03004609.1	4142394	4171131	protein_coding	Extreme alpacas
102528649	UPK3A	na	NW_022004326.1	ABRR03004609.1	4179628	4185435	protein_coding	Extreme alpacas
102528907	KIAA0930	na	NW_022004326.1	ABRR03004609.1	4212396	4247151	protein_coding	Extreme alpacas
102529334	NUP50	na	NW_022004326.1	ABRR03004609.1	4254205	4273842	protein_coding	Extreme alpacas
116278486	LOC116278486	na	NW_022004326.1	ABRR03004609.1	4274029	4278598	lncRNA	Extreme alpacas
102536616	PHF21B	na	NW_022004326.1	ABRR03004609.1	4435287	4473986	protein_coding	Extreme alpacas
102529597	ARHGAP8	na	NW_022004326.1	ABRR03004609.1	4485702	4527692	protein_coding	Extreme alpacas
102536851	PRR5	na	NW_022004326.1	ABRR03004609.1	4550020	4567285	protein_coding	Extreme alpacas
102536957	ZNF638	na	NW_022039656.1	ABRR03008297.1	1989735	2099344	protein_coding	Extreme alpacas
116279880	LOC116279880	na	NW_022039656.1	ABRR03008297.1	2035726	2036618	lncRNA	Extreme alpacas
116279879	LOC116279879	na	NW_022039656.1	ABRR03008297.1	2099914	2101441	lncRNA	Extreme alpacas
102537196	DYSF	na	NW_022039656.1	ABRR03008297.1	2113488	2316604	protein_coding	Extreme alpacas
116279881	LOC116279881	na	NW_022039656.1	ABRR03008297.1	2635852	2640674	lncRNA	Extreme alpacas
102537452	LOC102537452	na	NW_022039656.1	ABRR03008297.1	2645681	2666409	protein_coding	Extreme alpacas
102526003	LOC102526003	na	NW_022039656.1	ABRR03008297.1	2720010	2738796	protein_coding	Extreme alpacas
102526256	EXOC6B	na	NW_022039656.1	ABRR03008297.1	2763221	3313016	protein_coding	Extreme alpacas
102526091	USP26	X	NW_021964236.1	ABRR03000093.1	1806058	1808815	protein_coding	Extreme alpacas
102525659	HS6ST2	X	NW_021964236.1	ABRR03000093.1	1871621	2146131	protein_coding	Extreme alpacas
116277268	LOC116277268	X	NW_021964236.1	ABRR03000093.1	2073292	2100099	lncRNA	Extreme alpacas
116277269	LOC116277269	X	NW_021964236.1	ABRR03000093.1	2116559	2140639	lncRNA	Extreme alpacas
102524905	MBNL3	X	NW_021964236.1	ABRR03000093.1	2276324	2394492	protein_coding	Extreme alpacas
116277287	LOC116277287	X	NW_021964236.1	ABRR03000093.1	2481681	2485522	lncRNA	Extreme alpacas
102546022	RAP2C	X	NW_021964236.1	ABRR03000093.1	2491498	2505343	protein_coding	Extreme alpacas
102545614	FRMD7	X	NW_021964236.1	ABRR03000093.1	2578133	2597276	protein_coding	Extreme alpacas
102529718	STK26	X	NW_021964236.1	ABRR03000093.1	2598337	2651451	protein_coding	Extreme alpacas
