# Supplementary material for: Genome-Wide Association Study of Fiber Diameter in Alpacas
Source: Animals (Basel). 2023 Oct 25;13(21):3316. doi: 10.3390/ani13213316 (PMC10648856; doi:10.3390/ani13213316)
Supplement: Supplementary file 1 [file animals-13-03316-s001.zip › Animals_Supplementary/Table S3.xlsx]

## Sheet: Table S3
Table S3: KEGG pathways of genes harboring SNPs or within a span of 500kbp from the identified SNPs using linear model
Gene symbol	Gene Name	Species	KEGG_PATHWAY	Analysis
ADSS2	adenylosuccinate synthase 2(ADSS2)	Ovis aries	oas00230:Purine metabolism,oas00250:Alanine, aspartate and glutamate metabolism,oas01100:Metabolic pathways,oas01232:Nucleotide metabolism,oas01240:Biosynthesis of cofactors,	All the alpacas
AFG3L2	AFG3 like matrix AAA peptidase subunit 2(AFG3L2)	Ovis aries	oas05017:Spinocerebellar ataxia,	Extreme alpacas
ALG1	ALG1 chitobiosyldiphosphodolichol beta-mannosyltransferase(ALG1)	Ovis aries	oas00510:N-Glycan biosynthesis,oas00513:Various types of N-glycan biosynthesis,oas01100:Metabolic pathways,	Extreme alpacas
AMD1	adenosylmethionine decarboxylase 1(AMD1)	Ovis aries	oas00270:Cysteine and methionine metabolism,oas00330:Arginine and proline metabolism,oas01100:Metabolic pathways,	Extreme alpacas
ANAPC5	anaphase promoting complex subunit 5(ANAPC5)	Ovis aries	oas04110:Cell cycle,oas04114:Oocyte meiosis,oas04120:Ubiquitin mediated proteolysis,oas04657:IL-17 signaling pathway,oas04914:Progesterone-mediated oocyte maturation,oas05166:Human T-cell leukemia virus 1 infection,	Extreme alpacas
ARHGDIG	Rho GDP dissociation inhibitor gamma(ARHGDIG)	Ovis aries	oas04722:Neurotrophin signaling pathway,oas04962:Vasopressin-regulated water reabsorption,	Extreme alpacas
ASIC2	acid-sensing ion channel 2(LOC101120341)	Ovis aries	oas04742:Taste transduction,oas04750:Inflammatory mediator regulation of TRP channels,	All the alpacas
ATXN10	ataxin 10(ATXN10)	Ovis aries	oas05017:Spinocerebellar ataxia,	Extreme alpacas
AXIN1	axin 1(AXIN1)	Ovis aries	oas04310:Wnt signaling pathway,oas04390:Hippo signaling pathway,oas04550:Signaling pathways regulating pluripotency of stem cells,oas04934:Cushing syndrome,oas05010:Alzheimer disease,oas05022:Pathways of neurodegeneration - multiple diseases,oas05165:Human papillomavirus infection,oas05200:Pathways in cancer,oas05210:Colorectal cancer,oas05213:Endometrial cancer,oas05217:Basal cell carcinoma,oas0…	Extreme alpacas
B3GNT4	UDP-GlcNAc:betaGal beta-1,3-N-acetylglucosaminyltransferase 4(B3GNT4)	Ovis aries	oas00601:Glycosphingolipid biosynthesis - lacto and neolacto series,oas01100:Metabolic pathways,	Extreme alpacas
BHLHE41	basic helix-loop-helix family member e41(BHLHE41)	Ovis aries	oas04710:Circadian rhythm,	Extreme alpacas
BLVRA	biliverdin reductase A(BLVRA)	Ovis aries	oas00860:Porphyrin metabolism,oas01100:Metabolic pathways,	Extreme alpacas
BVES	blood vessel epicardial substance(BVES)	Ovis aries	oas04530:Tight junction,	Extreme alpacas
CCL1	C-C motif chemokine ligand 1(CCL1)	Ovis aries	oas04060:Cytokine-cytokine receptor interaction,oas04061:Viral protein interaction with cytokine and cytokine receptor,oas04062:Chemokine signaling pathway,	All the alpacas
CDC40	cell division cycle 40(CDC40)	Ovis aries	oas03040:Spliceosome,	Extreme alpacas
CIITA	class II major histocompatibility complex transactivator(CIITA)	Ovis aries	oas04612:Antigen processing and presentation,oas05145:Toxoplasmosis,oas05152:Tuberculosis,oas05164:Influenza A,oas05340:Primary immunodeficiency,	Extreme alpacas
CLIP1	CAP-Gly domain containing linker protein 1(CLIP1)	Ovis aries	oas04150:mTOR signaling pathway,	Extreme alpacas
CPLX1	complexin 1(CPLX1)	Ovis aries	oas04721:Synaptic vesicle cycle,	Extreme alpacas
CSGALNACT1	chondroitin sulfate N-acetylgalactosaminyltransferase 1(CSGALNACT1)	Ovis aries	oas00532:Glycosaminoglycan biosynthesis - chondroitin sulfate / dermatan sulfate,oas01100:Metabolic pathways,	Extreme alpacas
CTBP1	C-terminal binding protein 1(CTBP1)	Ovis aries	oas04310:Wnt signaling pathway,oas04330:Notch signaling pathway,oas05200:Pathways in cancer,oas05220:Chronic myeloid leukemia,	Extreme alpacas
CTSB	cathepsin B(CTSB)	Ovis aries	oas04140:Autophagy - animal,oas04142:Lysosome,oas04210:Apoptosis,oas04612:Antigen processing and presentation,oas04621:NOD-like receptor signaling pathway,oas04924:Renin secretion,	All the alpacas
DDO	D-aspartate oxidase(DDO)	Ovis aries	oas00250:Alanine, aspartate and glutamate metabolism,oas00470:D-Amino acid metabolism,oas01100:Metabolic pathways,oas04146:Peroxisome,	Extreme alpacas
DET1	DET1 partner of COP1 E3 ubiquitin ligase(DET1)	Ovis aries	oas04120:Ubiquitin mediated proteolysis,	Extreme alpacas
DGKQ	diacylglycerol kinase theta(DGKQ)	Ovis aries	oas00561:Glycerolipid metabolism,oas00564:Glycerophospholipid metabolism,oas01100:Metabolic pathways,oas04070:Phosphatidylinositol signaling system,oas04072:Phospholipase D signaling pathway,oas05231:Choline metabolism in cancer,	Extreme alpacas
DIABLO	diablo IAP-binding mitochondrial protein(DIABLO)	Ovis aries	oas04210:Apoptosis,oas04215:Apoptosis - multiple species,	Extreme alpacas
ESRRB	estrogen related receptor beta(ESRRB)	Ovis aries	oas04550:Signaling pathways regulating pluripotency of stem cells,	All the alpacas
FDFT1	farnesyl-diphosphate farnesyltransferase 1(FDFT1)	Ovis aries	oas00100:Steroid biosynthesis,oas01100:Metabolic pathways,	All the alpacas
FGFR3	fibroblast growth factor receptor 3(FGFR3)	Ovis aries	oas01521:EGFR tyrosine kinase inhibitor resistance,oas04010:MAPK signaling pathway,oas04014:Ras signaling pathway,oas04015:Rap1 signaling pathway,oas04020:Calcium signaling pathway,oas04144:Endocytosis,oas04151:PI3K-Akt signaling pathway,oas04550:Signaling pathways regulating pluripotency of stem cells,oas04810:Regulation of actin cytoskeleton,oas05200:Pathways in cancer,oas05206:MicroRNAs in can…	Extreme alpacas
FTMT	ferritin mitochondrial(FTMT)	Ovis aries	oas04216:Ferroptosis,	All the alpacas
GATA4	GATA binding protein 4(GATA4)	Ovis aries	oas04022:cGMP-PKG signaling pathway,oas04218:Cellular senescence,oas04530:Tight junction,oas04919:Thyroid hormone signaling pathway,	All the alpacas
GCK	glucokinase(GCK)	Ovis aries	oas00010:Glycolysis / Gluconeogenesis,oas00052:Galactose metabolism,oas00500:Starch and sucrose metabolism,oas00520:Amino sugar and nucleotide sugar metabolism,oas00524:Neomycin, kanamycin and gentamicin biosynthesis,oas01100:Metabolic pathways,oas01200:Carbon metabolism,oas01250:Biosynthesis of nucleotide sugars,oas04910:Insulin signaling pathway,oas04911:Insulin secretion,oas04917:Prolactin sig…	Extreme alpacas
GLRA3	glycine receptor alpha 3(GLRA3)	Ovis aries	oas04080:Neuroactive ligand-receptor interaction,	All the alpacas
GSPT1	G1 to S phase transition 1(GSPT1)	Ovis aries	oas03015:mRNA surveillance pathway,	Extreme alpacas
GSTZ1	glutathione S-transferase zeta 1(GSTZ1)	Ovis aries	oas00350:Tyrosine metabolism,oas01100:Metabolic pathways,	All the alpacas
GXYLT1	glucoside xylosyltransferase 1(GXYLT1)	Ovis aries	oas00514:Other types of O-glycan biosynthesis,	All the alpacas
HACD3	3-hydroxyacyl-CoA dehydratase 3(HACD3)	Ovis aries	oas00062:Fatty acid elongation,oas01040:Biosynthesis of unsaturated fatty acids,oas01100:Metabolic pathways,oas01212:Fatty acid metabolism,	Extreme alpacas
HCAR1	hydroxycarboxylic acid receptor 1(HCAR1)	Ovis aries	oas04024:cAMP signaling pathway,	Extreme alpacas
HDDC2	HD domain containing 2(HDDC2)	Ovis aries	oas00230:Purine metabolism,oas00240:Pyrimidine metabolism,oas01100:Metabolic pathways,oas01232:Nucleotide metabolism,	All the alpacas
HEY2	hes related family bHLH transcription factor with YRPW motif 2(HEY2)	Ovis aries	oas04330:Notch signaling pathway,oas05165:Human papillomavirus infection,oas05200:Pathways in cancer,oas05224:Breast cancer,	All the alpacas
HNRNPU	heterogeneous nuclear ribonucleoprotein U(HNRNPU)	Ovis aries	oas03040:Spliceosome,	All the alpacas
HPD	4-hydroxyphenylpyruvate dioxygenase(HPD)	Ovis aries	oas00130:Ubiquinone and other terpenoid-quinone biosynthesis,oas00350:Tyrosine metabolism,oas00360:Phenylalanine metabolism,oas01100:Metabolic pathways,oas01240:Biosynthesis of cofactors,	Extreme alpacas
HPGD	15-hydroxyprostaglandin dehydrogenase(HPGD)	Ovis aries	oas00590:Arachidonic acid metabolism,oas05202:Transcriptional misregulation in cancer,	All the alpacas
HS6ST2	heparan sulfate 6-O-sulfotransferase 2(HS6ST2)	Ovis aries	oas00534:Glycosaminoglycan biosynthesis - heparan sulfate / heparin,	Extreme alpacas
HSD17B4	hydroxysteroid 17-beta dehydrogenase 4(HSD17B4)	Ovis aries	oas00120:Primary bile acid biosynthesis,oas01040:Biosynthesis of unsaturated fatty acids,oas01100:Metabolic pathways,oas01212:Fatty acid metabolism,oas04146:Peroxisome,	Extreme alpacas
IDUA	alpha-L-iduronidase(IDUA)	Ovis aries	oas00531:Glycosaminoglycan degradation,oas01100:Metabolic pathways,oas04142:Lysosome,	Extreme alpacas
IL9R	interleukin 9 receptor(IL9R)	Ovis aries	oas04060:Cytokine-cytokine receptor interaction,oas04630:JAK-STAT signaling pathway,oas04640:Hematopoietic cell lineage,	Extreme alpacas
ITPR2	inositol 1,4,5-trisphosphate receptor type 2(ITPR2)	Ovis aries	oas04020:Calcium signaling pathway,oas04022:cGMP-PKG signaling pathway,oas04070:Phosphatidylinositol signaling system,oas04114:Oocyte meiosis,oas04210:Apoptosis,oas04218:Cellular senescence,oas04270:Vascular smooth muscle contraction,oas04371:Apelin signaling pathway,oas04540:Gap junction,oas04611:Platelet activation,oas04621:NOD-like receptor signaling pathway,oas04625:C-type lectin receptor sig…	Extreme alpacas
JARID2	jumonji and AT-rich interaction domain containing 2(JARID2)	Ovis aries	oas04550:Signaling pathways regulating pluripotency of stem cells,	Extreme alpacas
LIG3	DNA ligase 3(LIG3)	Ovis aries	oas03410:Base excision repair,	All the alpacas
LITAF	lipopolysaccharide induced TNF factor(LITAF)	Ovis aries	oas04142:Lysosome,	Extreme alpacas
MC2R	melanocortin 2 receptor(MC2R)	Ovis aries	oas04024:cAMP signaling pathway,oas04080:Neuroactive ligand-receptor interaction,oas04925:Aldosterone synthesis and secretion,oas04927:Cortisol synthesis and secretion,oas04934:Cushing syndrome,	Extreme alpacas
MC5R	melanocortin 5 receptor(MC5R)	Ovis aries	oas04080:Neuroactive ligand-receptor interaction,	Extreme alpacas
MLXIP	MLX interacting protein(MLXIP)	Ovis aries	oas04931:Insulin resistance,oas04932:Non-alcoholic fatty liver disease,	Extreme alpacas
MPG	N-methylpurine DNA glycosylase(MPG)	Ovis aries	oas03410:Base excision repair,	Extreme alpacas
MRPL32	mitochondrial ribosomal protein L32(MRPL32)	Ovis aries	oas03010:Ribosome,	Extreme alpacas
MRPS11	mitochondrial ribosomal protein S11(MRPS11)	Ovis aries	oas03010:Ribosome,	Extreme alpacas
MTFMT	mitochondrial methionyl-tRNA formyltransferase(MTFMT)	Ovis aries	oas00670:One carbon pool by folate,oas00970:Aminoacyl-tRNA biosynthesis,oas01100:Metabolic pathways,	Extreme alpacas
MTMR6	myotubularin related protein 6(MTMR6)	Ovis aries	oas00562:Inositol phosphate metabolism,oas01100:Metabolic pathways,oas04070:Phosphatidylinositol signaling system,	Extreme alpacas
MYL7	myosin light chain 7(MYL7)	Ovis aries	oas04510:Focal adhesion,oas04670:Leukocyte transendothelial migration,oas04810:Regulation of actin cytoskeleton,oas05132:Salmonella infection,	Extreme alpacas
NAGPA	N-acetylglucosamine-1-phosphodiester alpha-N-acetylglucosaminidase(NAGPA)	Ovis aries	oas04142:Lysosome,	Extreme alpacas
NCOA7	nuclear receptor coactivator 7(NCOA7)	Ovis aries	oas04142:Lysosome,	All the alpacas
NEIL2	nei like DNA glycosylase 2(NEIL2)	Ovis aries	oas03410:Base excision repair,	All the alpacas
NELFA	negative elongation factor complex member A(NELFA)	Ovis aries	oas03250:Viral life cycle - HIV-1,	Extreme alpacas
NPRL3	NPR3 like, GATOR1 complex subunit(NPRL3)	Ovis aries	oas04150:mTOR signaling pathway,	Extreme alpacas
NSD2	nuclear receptor binding SET domain protein 2(NSD2)	Ovis aries	oas00310:Lysine degradation,oas01100:Metabolic pathways,oas05202:Transcriptional misregulation in cancer,	Extreme alpacas
NSMAF	neutral sphingomyelinase activation associated factor(NSMAF)	Ovis aries	oas04071:Sphingolipid signaling pathway,	Extreme alpacas
NTRK3	neurotrophic receptor tyrosine kinase 3(NTRK3)	Ovis aries	oas04020:Calcium signaling pathway,oas04722:Neurotrophin signaling pathway,oas05230:Central carbon metabolism in cancer,	Extreme alpacas
NUP50	nucleoporin 50(NUP50)	Ovis aries	oas03013:Nucleocytoplasmic transport,oas05014:Amyotrophic lateral sclerosis,	Extreme alpacas
NUP58	nucleoporin 58(NUP58)	Ovis aries	oas03013:Nucleocytoplasmic transport,oas05014:Amyotrophic lateral sclerosis,	Extreme alpacas
ORAI1	ORAI calcium release-activated calcium modulator 1(ORAI1)	Ovis aries	oas04020:Calcium signaling pathway,oas04024:cAMP signaling pathway,oas04611:Platelet activation,oas04924:Renin secretion,oas04925:Aldosterone synthesis and secretion,oas04927:Cortisol synthesis and secretion,oas04934:Cushing syndrome,oas05340:Primary immunodeficiency,	Extreme alpacas
PCCA	propionyl-CoA carboxylase subunit alpha(PCCA)	Ovis aries	oas00280:Valine, leucine and isoleucine degradation,oas00630:Glyoxylate and dicarboxylate metabolism,oas00640:Propanoate metabolism,oas01100:Metabolic pathways,oas01200:Carbon metabolism,	Extreme alpacas
PCGF3	polycomb group ring finger 3(PCGF3)	Ovis aries	oas04550:Signaling pathways regulating pluripotency of stem cells,	Extreme alpacas
PDE6B	phosphodiesterase 6B(PDE6B)	Ovis aries	oas00230:Purine metabolism,oas01100:Metabolic pathways,oas04744:Phototransduction,	Extreme alpacas
PIGG	phosphatidylinositol glycan anchor biosynthesis class G(PIGG)	Ovis aries	oas00563:Glycosylphosphatidylinositol (GPI)-anchor biosynthesis,oas01100:Metabolic pathways,	Extreme alpacas
POLD2	DNA polymerase delta 2, accessory subunit(POLD2)	Ovis aries	oas03030:DNA replication,oas03410:Base excision repair,oas03420:Nucleotide excision repair,oas03430:Mismatch repair,oas03440:Homologous recombination,	Extreme alpacas
POLM	DNA polymerase mu(POLM)	Ovis aries	oas03450:Non-homologous end-joining,	Extreme alpacas
POLR3K	RNA polymerase III subunit K(POLR3K)	Ovis aries	oas03020:RNA polymerase,oas04623:Cytosolic DNA-sensing pathway,	Extreme alpacas
POMT2	protein O-mannosyltransferase 2(POMT2)	Ovis aries	oas00514:Other types of O-glycan biosynthesis,oas00515:Mannose type O-glycan biosynthesis,oas01100:Metabolic pathways,	All the alpacas
PREP	prolyl endopeptidase(PREP)	Ovis aries	oas04614:Renin-angiotensin system,	Extreme alpacas
PRR5	proline rich 5(PRR5)	Ovis aries	oas04150:mTOR signaling pathway,	Extreme alpacas
PSD3	pleckstrin and Sec7 domain containing 3(PSD3)	Ovis aries	oas04144:Endocytosis,	Extreme alpacas
PSMA2	proteasome 20S subunit alpha 2(PSMA2)	Ovis aries	oas03050:Proteasome,oas05010:Alzheimer disease,oas05012:Parkinson disease,oas05014:Amyotrophic lateral sclerosis,oas05016:Huntington disease,oas05017:Spinocerebellar ataxia,oas05020:Prion disease,oas05022:Pathways of neurodegeneration - multiple diseases,	Extreme alpacas
PSMD9	proteasome 26S subunit, non-ATPase 9(PSMD9)	Ovis aries	oas03050:Proteasome,oas05010:Alzheimer disease,oas05012:Parkinson disease,oas05014:Amyotrophic lateral sclerosis,oas05016:Huntington disease,oas05017:Spinocerebellar ataxia,oas05020:Prion disease,oas05022:Pathways of neurodegeneration - multiple diseases,	Extreme alpacas
PTPN2	protein tyrosine phosphatase non-receptor type 2(PTPN2)	Ovis aries	oas04630:JAK-STAT signaling pathway,	Extreme alpacas
RAB11A	RAB11A, member RAS oncogene family(RAB11A)	Ovis aries	oas04144:Endocytosis,oas04961:Endocrine and other factor-regulated calcium reabsorption,oas04962:Vasopressin-regulated water reabsorption,oas04972:Pancreatic secretion,oas05164:Influenza A,	Extreme alpacas
RAP2C	RAP2C, member of RAS oncogene family(RAP2C)	Ovis aries	oas04530:Tight junction,	Extreme alpacas
REV3L	REV3 like, DNA directed polymerase zeta catalytic subunit(REV3L)	Ovis aries	oas01524:Platinum drug resistance,oas03460:Fanconi anemia pathway,	Extreme alpacas
RMI2	RecQ mediated genome instability 2(RMI2)	Ovis aries	oas03460:Fanconi anemia pathway,	Extreme alpacas
RNMT	RNA guanine-7 methyltransferase(RNMT)	Ovis aries	oas03015:mRNA surveillance pathway,	Extreme alpacas
SEH1L	SEH1 like nucleoporin(SEH1L)	Ovis aries	oas03013:Nucleocytoplasmic transport,oas04150:mTOR signaling pathway,oas05014:Amyotrophic lateral sclerosis,	Extreme alpacas
SETD1B	SET domain containing 1B, histone lysine methyltransferase(SETD1B)	Ovis aries	oas00310:Lysine degradation,oas01100:Metabolic pathways,	Extreme alpacas
SGCG	sarcoglycan gamma(SGCG)	Ovis aries	oas05410:Hypertrophic cardiomyopathy,oas05412:Arrhythmogenic right ventricular cardiomyopathy,oas05414:Dilated cardiomyopathy,oas05416:Viral myocarditis,	Extreme alpacas
SLC16A10	solute carrier family 16 member 10(SLC16A10)	Ovis aries	oas04919:Thyroid hormone signaling pathway,oas04974:Protein digestion and absorption,	Extreme alpacas
SLC24A1	solute carrier family 24 member 1(SLC24A1)	Ovis aries	oas04744:Phototransduction,	Extreme alpacas
SLC26A1	solute carrier family 26 member 1(SLC26A1)	Ovis aries	oas05208:Chemical carcinogenesis - reactive oxygen species,	Extreme alpacas
SLC51B	solute carrier family 51 subunit beta(SLC51B)	Ovis aries	oas04976:Bile secretion,	Extreme alpacas
SMC1B	structural maintenance of chromosomes 1B(SMC1B)	Ovis aries	oas04110:Cell cycle,oas04114:Oocyte meiosis,	Extreme alpacas
SMYD3	SET and MYND domain containing 3(SMYD3)	Ovis aries	oas00310:Lysine degradation,oas01100:Metabolic pathways,	All the alpacas
SOCS1	suppressor of cytokine signaling 1(SOCS1)	Ovis aries	oas04120:Ubiquitin mediated proteolysis,oas04380:Osteoclast differentiation,oas04630:JAK-STAT signaling pathway,oas04910:Insulin signaling pathway,oas04917:Prolactin signaling pathway,oas04930:Type II diabetes mellitus,oas04935:Growth hormone synthesis, secretion and action,oas05145:Toxoplasmosis,oas05206:MicroRNAs in cancer,	Extreme alpacas
SPATA13	spermatogenesis associated 13(SPATA13)	Ovis aries	oas04810:Regulation of actin cytoskeleton,	Extreme alpacas
SPG21	SPG21 abhydrolase domain containing, maspardin(SPG21)	Ovis aries	oas04144:Endocytosis,	Extreme alpacas
TNFRSF19	TNF receptor superfamily member 19(TNFRSF19)	Ovis aries	oas04060:Cytokine-cytokine receptor interaction,	Extreme alpacas
TUBB6	tubulin beta 6 class V(TUBB6)	Ovis aries	oas04145:Phagosome,oas04540:Gap junction,oas05010:Alzheimer disease,oas05012:Parkinson disease,oas05014:Amyotrophic lateral sclerosis,oas05016:Huntington disease,oas05020:Prion disease,oas05022:Pathways of neurodegeneration - multiple diseases,oas05132:Salmonella infection,	Extreme alpacas
UPK3A	uroplakin 3A(UPK3A)	Ovis aries	oas05219:Bladder cancer,	Extreme alpacas
VPS33A	VPS33A core subunit of CORVET and HOPS complexes(VPS33A)	Ovis aries	oas05132:Salmonella infection,	Extreme alpacas
WASF1	WASP family member 1(WASF1)	Ovis aries	oas04520:Adherens junction,oas04666:Fc gamma R-mediated phagocytosis,oas04810:Regulation of actin cytoskeleton,oas05100:Bacterial invasion of epithelial cells,oas05231:Choline metabolism in cancer,	Extreme alpacas
ZFHX3	zinc finger homeobox 3(ZFHX3)	Ovis aries	oas04550:Signaling pathways regulating pluripotency of stem cells,	Extreme alpacas
