# Supplementary material for: Genome-Wide Association Study of Fiber Diameter in Alpacas
Source: Animals (Basel). 2023 Oct 25;13(21):3316. doi: 10.3390/ani13213316 (PMC10648856; doi:10.3390/ani13213316)
Supplement: Supplementary file 1 [file animals-13-03316-s001.zip › Animals_Supplementary/Table S4.xlsx]

## Sheet: Table S4
Table S4: Gene Ontology annotations by method
Method	Gene	Keratin filament	Hair follicle morphogenesis	Hair follicle development	Skin morphogenesis	Skin development
Linear Model (Extreme groups)	TNFRSF19			X
Selection Signatures (>3)	RUNX1		X
	FGFR2		X
Selection Signatures (<-3)	LDB2			X
	FOXE1		X
	EDAR			X
