# Supplementary material for: Genome-Wide Association Study of Fiber Diameter in Alpacas
Source: Animals (Basel). 2023 Oct 25;13(21):3316. doi: 10.3390/ani13213316 (PMC10648856; doi:10.3390/ani13213316)
Supplement: Supplementary file 1 [file animals-13-03316-s001.zip › Animals_Supplementary/Table S5.xlsx]

## Sheet: Table S5
Table S5: Number of haplotype blocks and size by number of SNPs
SNPs	Blocks	Average of size (Kbp)	Standard deviation of size (Kbp)	Minimum Size (Kbp)	Maximum Size (Kbp)
2	4135	15.2735	3.13934	0.069	20
3	180	25.7507	5.17815	0.81	29.983
4	627	104.272	53.2334	4.144	561.519
5	537	138.97	58.5087	3.08	725.631
6	264	175.876	68.0327	19.807	477.997
7	122	219.894	82.2952	9.093	534.796
8	127	336.805	647.22	73.044	7416.47
9	80	301.273	101.197	19.956	764.941
10	44	352.613	115.229	44.481	662.199
11	37	381.714	89.5495	237.606	683.873
12	24	430.904	101.851	301.825	653.871
13	13	438.477	87.2665	303.802	568.306
14	15	544.829	159.72	328.37	860.193
15	11	645.965	268.062	368.167	1160.61
16	6	525.761	134.176	401.378	727.267
17	5	665.141	202.413	517.942	1004.08
18	4	571.006	57.0822	508.735	647.077
19	2	653.083	102.354	580.708	725.459
20	1	723.567		723.567	723.567
21	1	734.741		734.741	734.741
22	3	797.621	110.041	670.563	862.25
24	1	790.7		790.7	790.7
26	2	1500.81	1045.08	761.82	2239.79
32	2	1213.55	46.365	1180.77	1246.34
44	1	1504.2		1504.2	1504.2
Total	6244	68.9517	146.208	0.069	7416.47
