# Supplementary material for: Genome-Wide Association Study of Fiber Diameter in Alpacas
Source: Animals (Basel). 2023 Oct 25;13(21):3316. doi: 10.3390/ani13213316 (PMC10648856; doi:10.3390/ani13213316)
Supplement: Supplementary file 1 [file animals-13-03316-s001.zip › Animals_Supplementary/Table S6.xlsx]

## Sheet: Table S6
Table S6: SNPs identified by haplotype and marker analysis
VPA	Haplotype	SNP ID	Scaffold (GenBank accession)	Scaffold (RefSeq accession)	Position (bp)	Standardized haplotype heritability
2	1	AX-468772081	ABRR03000026.1	NW_021964157.1	28266695	6.06442
2		AX-432729508	ABRR03000026.1	NW_021964157.1	28341465	6.06442
2		AX-417279188	ABRR03000026.1	NW_021964157.1	28355488	6.06442
2		AX-417277498	ABRR03000026.1	NW_021964157.1	28383343	6.06442
2		AX-468693165	ABRR03000026.1	NW_021964157.1	28395335	6.06442
2		AX-417279192	ABRR03000026.1	NW_021964157.1	28421084	6.06442
7	2	AX-417318596	ABRR03008474.1	NW_021964167.1	11771914	6.60182
7		AX-468813171	ABRR03008474.1	NW_021964167.1	11788767	6.60182
11	3	AX-417353145	ABRR03077325.1	NW_021964175.1	3860608	7.48788
11		AX-468715933	ABRR03077325.1	NW_021964175.1	3878160	7.48788
14	4	AX-468718746	ABRR03004178.1	NW_021964183.1	26518892	6.05919
14		AX-417310252	ABRR03004178.1	NW_021964183.1	26531820	6.05919
24	5	AX-432729151	ABRR03000020.1	NW_021964205.1	8699780	8.52689
24		AX-417276727	ABRR03000020.1	NW_021964205.1	8712515	8.52689
24	6	AX-468755728	ABRR03000020.1	NW_021964205.1	10155896	7.83653
24		AX-417275096	ABRR03000020.1	NW_021964205.1	10171786	7.83653
na	7	AX-417290705	ABRR03000075.1	NW_022037531.1	5701290	8.19016
na		AX-468712338	ABRR03000075.1	NW_022037531.1	5718544	8.19016
na		AX-417290707	ABRR03000075.1	NW_022037531.1	5737663	8.19016
na		AX-417289085	ABRR03000075.1	NW_022037531.1	5773515	8.19016
na	8	AX-417311280	ABRR03006897.1	NW_022029742.1	4343044	6.61176
na		AX-417311283	ABRR03006897.1	NW_022029742.1	4360979	6.61176
na	9	AX-432741271	ABRR03077364.1	NW_022039013.1	592268	8.2225
na		AX-468724045	ABRR03077364.1	NW_022039013.1	610357	8.2225
na		AX-417366401	ABRR03077364.1	NW_022039013.1	625784	8.2225
na		AX-417365633	ABRR03077364.1	NW_022039013.1	650298	8.2225
na		AX-417366405	ABRR03077364.1	NW_022039013.1	702507	8.2225
