# Supplementary material for: Genome-Wide Association Study of Fiber Diameter in Alpacas
Source: Animals (Basel). 2023 Oct 25;13(21):3316. doi: 10.3390/ani13213316 (PMC10648856; doi:10.3390/ani13213316)
Supplement: Supplementary file 1 [file animals-13-03316-s001.zip › Animals_Supplementary/Table S7.xlsx]

## Sheet: Table S7
Table S7: Genes harboring SNPs or within a span of 500kbp from the identified SNPs using haplotype and marker analysis
Gene ID	Gene symbol	VPA	Scaffold (RefSeq accession)	Scaffold (GenBank accession)	Gene Start (bp)	Gene End (bp)	Gene type
102538094	PGM2	2	NW_021964157.1	ABRR03000026.1	27773857	27808166	protein_coding
102538515	TBC1D1	2	NW_021964157.1	ABRR03000026.1	27837770	28023940	protein_coding
116284125	LOC116284125	2	NW_021964157.1	ABRR03000026.1	27969212	27972396	lncRNA
102539115	KLF3	2	NW_021964157.1	ABRR03000026.1	28423229	28449113	protein_coding
102539359	TLR10	2	NW_021964157.1	ABRR03000026.1	28511192	28581949	protein_coding
102527069	TLR1	2	NW_021964157.1	ABRR03000026.1	28524400	28534175	protein_coding
102527319	TLR6	2	NW_021964157.1	ABRR03000026.1	28551661	28555977	protein_coding
102539761	FAM114A1	2	NW_021964157.1	ABRR03000026.1	28582824	28650212	protein_coding
102527584	TMEM156	2	NW_021964157.1	ABRR03000026.1	28667140	28706704	protein_coding
102540005	KLHL5	2	NW_021964157.1	ABRR03000026.1	28737041	28790502	protein_coding
116284129	LOC116284129	2	NW_021964157.1	ABRR03000026.1	28793471	28798548	lncRNA
102540408	WDR19	2	NW_021964157.1	ABRR03000026.1	28806172	28885787	protein_coding
102540827	RFC1	2	NW_021964157.1	ABRR03000026.1	28883544	28947785	protein_coding
102531724	ZNF804B	7	NW_021964167.1	ABRR03008474.1	11132856	11607844	protein_coding
102530998	TEX47	7	NW_021964167.1	ABRR03008474.1	11566087	11567209	protein_coding
102531962	STEAP4	7	NW_021964167.1	ABRR03008474.1	11958758	11982569	protein_coding
102532384	SRI	7	NW_021964167.1	ABRR03008474.1	12017719	12037068	protein_coding
102535936	ADAM22	7	NW_021964167.1	ABRR03008474.1	12033213	12246206	protein_coding
102532630	DBF4	7	NW_021964167.1	ABRR03008474.1	12252829	12276297	protein_coding
102533037	SLC25A40	7	NW_021964167.1	ABRR03008474.1	12276840	12311660	protein_coding
102537920	COL13A1	11	NW_021964175.1	ABRR03077325.1	3206733	3377232	protein_coding
102537668	LOC102537668	11	NW_021964175.1	ABRR03077325.1	3426996	3453543	protein_coding
102537420	AIFM2	11	NW_021964175.1	ABRR03077325.1	3453537	3467943	protein_coding
102529600	TYSND1	11	NW_021964175.1	ABRR03077325.1	3473089	3482370	protein_coding
102537166	SAR1A	11	NW_021964175.1	ABRR03077325.1	3485202	3499597	protein_coding
116282348	LOC116282348	11	NW_021964175.1	ABRR03077325.1	3499725	3505173	lncRNA
102536922	PPA1	11	NW_021964175.1	ABRR03077325.1	3512093	3537676	protein_coding
102529337	NPFFR1	11	NW_021964175.1	ABRR03077325.1	3550417	3568444	protein_coding
102529063	LRRC20	11	NW_021964175.1	ABRR03077325.1	3577967	3639434	protein_coding
102528802	EIF4EBP2	11	NW_021964175.1	ABRR03077325.1	3634611	3671063	protein_coding
116282359	LOC116282359	11	NW_021964175.1	ABRR03077325.1	3673113	3678500	lncRNA
102536450	NODAL	11	NW_021964175.1	ABRR03077325.1	3676632	3683741	protein_coding
102536204	PALD1	11	NW_021964175.1	ABRR03077325.1	3710418	3792454	protein_coding
102535945	PRF1	11	NW_021964175.1	ABRR03077325.1	3812848	3817523	protein_coding
102528551	ADAMTS14	11	NW_021964175.1	ABRR03077325.1	3855648	3929875	protein_coding
116282361	LOC116282361	11	NW_021964175.1	ABRR03077325.1	3938751	3965084	lncRNA
102535691	TBATA	11	NW_021964175.1	ABRR03077325.1	3948501	3960250	protein_coding
102535443	SGPL1	11	NW_021964175.1	ABRR03077325.1	3982066	4035744	protein_coding
116282360	LOC116282360	11	NW_021964175.1	ABRR03077325.1	3990891	4003786	lncRNA
102528293	PCBD1	11	NW_021964175.1	ABRR03077325.1	4048254	4053009	protein_coding
116282349	LOC116282349	11	NW_021964175.1	ABRR03077325.1	4054925	4055594	lncRNA
102528039	UNC5B	11	NW_021964175.1	ABRR03077325.1	4295908	4379510	protein_coding
116283166	LOC116283166	14	NW_021964183.1	ABRR03004178.1	26170965	26187296	lncRNA
116283167	LOC116283167	14	NW_021964183.1	ABRR03004178.1	26245328	26246824	lncRNA
116283217	LOC116283217	14	NW_021964183.1	ABRR03004178.1	26355454	26417386	lncRNA
102545905	KLF5	14	NW_021964183.1	ABRR03004178.1	26502083	26516965	protein_coding
102545655	PIBF1	14	NW_021964183.1	ABRR03004178.1	26545521	26719579	protein_coding
116283218	LOC116283218	14	NW_021964183.1	ABRR03004178.1	26678695	26689624	lncRNA
102545400	DIS3	14	NW_021964183.1	ABRR03004178.1	26719746	26744988	protein_coding
102544968	BORA	14	NW_021964183.1	ABRR03004178.1	26745172	26766956	protein_coding
102544696	MZT1	14	NW_021964183.1	ABRR03004178.1	26766181	26778291	protein_coding
102537388	MIB1	24	NW_021964205.1	ABRR03000020.1	8187236	8276635	protein_coding
107033605	LOC107033605	24	NW_021964205.1	ABRR03000020.1	8241060	8247343	lncRNA
116285309	LOC116285309	24	NW_021964205.1	ABRR03000020.1	8302623	8303727	lncRNA
102526543	GATA6	24	NW_021964205.1	ABRR03000020.1	8457598	8485761	protein_coding
102537134	RBBP8	24	NW_021964205.1	ABRR03000020.1	8986611	9062115	protein_coding
102536895	CABLES1	24	NW_021964205.1	ABRR03000020.1	9128617	9215642	protein_coding
102534754	LAMA3	24	NW_021964205.1	ABRR03000020.1	9462067	9668500	protein_coding
102526285	LOC102526285	24	NW_021964205.1	ABRR03000020.1	9684489	9704216	protein_coding
102534502	TTC39C	24	NW_021964205.1	ABRR03000020.1	9736787	9784878	protein_coding
102533916	CABYR	24	NW_021964205.1	ABRR03000020.1	9784878	9803472	protein_coding
102533663	OSBPL1A	24	NW_021964205.1	ABRR03000020.1	9803132	9957288	protein_coding
102525782	IMPACT	24	NW_021964205.1	ABRR03000020.1	9982709	10006497	protein_coding
102533263	HRH4	24	NW_021964205.1	ABRR03000020.1	10027319	10038342	protein_coding
102525544	ZNF521	24	NW_021964205.1	ABRR03000020.1	10486482	10753713	protein_coding
102533896	POT1	na	NW_022029742.1	ABRR03006897.1	4044717	4123284	protein_coding
102533645	GPR37	na	NW_022029742.1	ABRR03006897.1	4176231	4193557	protein_coding
102533555	SPAM1	na	NW_022029742.1	ABRR03006897.1	4682182	4688706	protein_coding
102533400	LOC102533400	na	NW_022029742.1	ABRR03006897.1	4716180	4725217	protein_coding
102533074	LOC102533074	na	NW_022029742.1	ABRR03006897.1	4741255	4747059	protein_coding
102532829	WASL	na	NW_022029742.1	ABRR03006897.1	4800120	4869431	protein_coding
102544256	PTN	na	NW_022037531.1	ABRR03000075.1	5113577	5204984	protein_coding
102537659	DGKI	na	NW_022037531.1	ABRR03000075.1	5242720	5641297	protein_coding
102544965	CREB3L2	na	NW_022037531.1	ABRR03000075.1	5669426	5775334	protein_coding
102545225	AKR1D1	na	NW_022037531.1	ABRR03000075.1	5813191	5846868	protein_coding
102545653	LOC102545653	na	NW_022037531.1	ABRR03000075.1	6007241	6020105	protein_coding
102537911	TRIM24	na	NW_022037531.1	ABRR03000075.1	6061151	6132221	protein_coding
102538174	SVOPL	na	NW_022037531.1	ABRR03000075.1	6143027	6200303	protein_coding
102545903	ATP6V0A4	na	NW_022037531.1	ABRR03000075.1	6209008	6279364	protein_coding
102533371	ATP6V1G3	na	NW_022039013.1	ABRR03077364.1	181912	204853	protein_coding
102533613	PTPRC	na	NW_022039013.1	ABRR03077364.1	259771	364324	protein_coding
107034450	LOC107034450	na	NW_022039013.1	ABRR03077364.1	423394	461555	lncRNA
116279607	LOC116279607	na	NW_022039013.1	ABRR03077364.1	429042	435844	lncRNA
