# Supplementary material for: Genome-Wide Association Study of Fiber Diameter in Alpacas
Source: Animals (Basel). 2023 Oct 25;13(21):3316. doi: 10.3390/ani13213316 (PMC10648856; doi:10.3390/ani13213316)
Supplement: Supplementary file 1 [file animals-13-03316-s001.zip › Animals_Supplementary/Table S8.xlsx]

## Sheet: Table S8
Table S8: KEGG pathways of genes harboring SNPs or within a span of 500kbp from the identified SNPs using haplotype and marker analysis
Gene symbol	Gene Name	Species	KEGG_PATHWAY
ATP6V0A4	ATPase H+ transporting V0 subunit a4(ATP6V0A4)	Ovis aries	oas00190:Oxidative phosphorylation,oas01100:Metabolic pathways,oas04142:Lysosome,oas04145:Phagosome,oas04721:Synaptic vesicle cycle,oas04966:Collecting duct acid secretion,oas05152:Tuberculosis,oas05165:Human papillomavirus infection,oas05323:Rheumatoid arthritis,
ATP6V1G3	ATPase H+ transporting V1 subunit G3(ATP6V1G3)	Ovis aries	oas00190:Oxidative phosphorylation,oas01100:Metabolic pathways,oas04145:Phagosome,oas04150:mTOR signaling pathway,oas04721:Synaptic vesicle cycle,oas04966:Collecting duct acid secretion,oas05165:Human papillomavirus infection,oas05323:Rheumatoid arthritis,
DBF4	DBF4 zinc finger(DBF4)	Ovis aries	oas04110:Cell cycle,
DIS3	DIS3 homolog, exosome endoribonuclease and 3'-5' exoribonuclease(DIS3)	Ovis aries	oas03018:RNA degradation,
GPR37	G protein-coupled receptor 37(GPR37)	Ovis aries	oas05012:Parkinson disease,oas05022:Pathways of neurodegeneration - multiple diseases,
KLF3	KLF transcription factor 3(KLF3)	Ovis aries	oas05202:Transcriptional misregulation in cancer,
KLF5	KLF transcription factor 5(KLF5)	Ovis aries	oas05207:Chemical carcinogenesis - receptor activation,
MIB1	MIB E3 ubiquitin protein ligase 1(MIB1)	Ovis aries	oas05417:Lipid and atherosclerosis,
RBBP8	RB binding protein 8, endonuclease(RBBP8)	Ovis aries	oas03440:Homologous recombination,
TBC1D1	TBC1 domain family member 1(TBC1D1)	Ovis aries	oas04152:AMPK signaling pathway,
WASL	WASP like actin nucleation promoting factor(WASL)	Ovis aries	oas04144:Endocytosis,oas04520:Adherens junction,oas04810:Regulation of actin cytoskeleton,oas05100:Bacterial invasion of epithelial cells,oas05132:Salmonella infection,oas05135:Yersinia infection,
AKR1D1	aldo-keto reductase family 1 member D1(AKR1D1)	Ovis aries	oas00120:Primary bile acid biosynthesis,oas00140:Steroid hormone biosynthesis,oas01100:Metabolic pathways,
AIFM2	apoptosis inducing factor mitochondria associated 2(AIFM2)	Ovis aries	oas04115:p53 signaling pathway,
CREB3L2	cAMP responsive element binding protein 3 like 2(CREB3L2)	Ovis aries	oas04022:cGMP-PKG signaling pathway,oas04024:cAMP signaling pathway,oas04151:PI3K-Akt signaling pathway,oas04152:AMPK signaling pathway,oas04211:Longevity regulating pathway,oas04261:Adrenergic signaling in cardiomyocytes,oas04668:TNF signaling pathway,oas04714:Thermogenesis,oas04725:Cholinergic synapse,oas04728:Dopaminergic synapse,oas04911:Insulin secretion,oas04915:Estrogen signaling pathway,o…
COL13A1	collagen type XIII alpha 1 chain(COL13A1)	Ovis aries	oas04974:Protein digestion and absorption,
DGKI	diacylglycerol kinase iota(DGKI)	Ovis aries	oas00561:Glycerolipid metabolism,oas00564:Glycerophospholipid metabolism,oas01100:Metabolic pathways,oas04070:Phosphatidylinositol signaling system,oas04072:Phospholipase D signaling pathway,oas05231:Choline metabolism in cancer,
EIF4EBP2	eukaryotic translation initiation factor 4E binding protein 2(EIF4EBP2)	Ovis aries	oas04213:Longevity regulating pathway - multiple species,
HRH4	histamine receptor H4(HRH4)	Ovis aries	oas04080:Neuroactive ligand-receptor interaction,
PPA1	inorganic pyrophosphatase 1(PPA1)	Ovis aries	oas00190:Oxidative phosphorylation,
LAMA3	laminin subunit alpha 3(LAMA3)	Ovis aries	oas04151:PI3K-Akt signaling pathway,oas04510:Focal adhesion,oas04512:ECM-receptor interaction,oas05145:Toxoplasmosis,oas05146:Amoebiasis,oas05165:Human papillomavirus infection,oas05200:Pathways in cancer,oas05222:Small cell lung cancer,
NPFFR1	neuropeptide FF receptor 1(NPFFR1)	Ovis aries	oas04080:Neuroactive ligand-receptor interaction,
NODAL	nodal growth differentiation factor(NODAL)	Ovis aries	oas04060:Cytokine-cytokine receptor interaction,oas04350:TGF-beta signaling pathway,oas04550:Signaling pathways regulating pluripotency of stem cells,
PRF1	perforin 1(PRF1)	Ovis aries	oas04210:Apoptosis,oas04650:Natural killer cell mediated cytotoxicity,oas04940:Type I diabetes mellitus,oas05320:Autoimmune thyroid disease,oas05330:Allograft rejection,oas05332:Graft-versus-host disease,oas05416:Viral myocarditis,
PGM2	phosphoglucomutase 2(PGM2)	Ovis aries	oas00010:Glycolysis / Gluconeogenesis,oas00030:Pentose phosphate pathway,oas00052:Galactose metabolism,oas00230:Purine metabolism,oas00500:Starch and sucrose metabolism,oas00520:Amino sugar and nucleotide sugar metabolism,oas01100:Metabolic pathways,oas01250:Biosynthesis of nucleotide sugars,
PTPRC	protein tyrosine phosphatase receptor type C(PTPRC)	Ovis aries	oas04514:Cell adhesion molecules,oas04660:T cell receptor signaling pathway,oas04666:Fc gamma R-mediated phagocytosis,oas05132:Salmonella infection,oas05340:Primary immunodeficiency,
PCBD1	pterin-4 alpha-carbinolamine dehydratase 1(PCBD1)	Ovis aries	oas00790:Folate biosynthesis,oas01100:Metabolic pathways,
RFC1	replication factor C subunit 1(RFC1)	Ovis aries	oas03030:DNA replication,oas03420:Nucleotide excision repair,oas03430:Mismatch repair,
SAR1A	secretion associated Ras related GTPase 1A(SAR1A)	Ovis aries	oas04141:Protein processing in endoplasmic reticulum,oas05134:Legionellosis,
SGPL1	sphingosine-1-phosphate lyase 1(SGPL1)	Ovis aries	oas00600:Sphingolipid metabolism,oas01100:Metabolic pathways,oas04071:Sphingolipid signaling pathway,
TLR1	toll like receptor 1(TLR1)	Ovis aries	oas04620:Toll-like receptor signaling pathway,oas05152:Tuberculosis,
TLR6	toll like receptor 6(TLR6)	Ovis aries	oas04145:Phagosome,oas04620:Toll-like receptor signaling pathway,oas05132:Salmonella infection,oas05142:Chagas disease,oas05152:Tuberculosis,oas05417:Lipid and atherosclerosis,
UNC5B	unc-5 netrin receptor B(UNC5B)	Ovis aries	oas04360:Axon guidance,
