# Supplementary material for: Genome-Wide Association Study of Fiber Diameter in Alpacas
Source: Animals (Basel). 2023 Oct 25;13(21):3316. doi: 10.3390/ani13213316 (PMC10648856; doi:10.3390/ani13213316)
Supplement: Supplementary file 1 [file animals-13-03316-s001.zip › Animals_Supplementary/Table S9.xlsx]

## Sheet: Table S9
Table S9: SNPs identified by Selection signatures
VPA	SNP ID	Scaffold (GenBank accession)	Scaffold (RefSeq accession)	Position (bp)	XP-EHH
1	AX-417268287	ABRR03000004.1	NW_021964153.1	8862548	3.58181
1	AX-417268289	ABRR03000004.1	NW_021964153.1	8887998	3.27647
1	AX-417267195	ABRR03000004.1	NW_021964153.1	25712776	-3.22343
2	AX-468725065	ABRR03000026.1	NW_021964157.1	11868353	-3.40382
2	AX-417276724	ABRR03000026.1	NW_021964157.1	11892778	-3.00633
2	AX-468782203	ABRR03000026.1	NW_021964157.1	11907627	-3.40739
2	AX-417278439	ABRR03000026.1	NW_021964157.1	11981475	-3.80813
2	AX-417277937	ABRR03000026.1	NW_021964157.1	38585897	3.35144
2	AX-417277941	ABRR03000026.1	NW_021964157.1	38659048	3.0055
2	AX-468790647	ABRR03000026.1	NW_021964157.1	38674604	3.14266
2	AX-417277943	ABRR03000026.1	NW_021964157.1	38700847	3.16177
2	AX-468729128	ABRR03000026.1	NW_021964157.1	38718607	3.75028
2	AX-417279704	ABRR03000026.1	NW_021964157.1	38739551	3.78514
2	AX-417277946	ABRR03000026.1	NW_021964157.1	38817905	3.58182
2	AX-468736238	ABRR03000026.1	NW_021964157.1	38853249	3.4881
2	AX-417278751	ABRR03000026.1	NW_021964157.1	56372188	-3.17307
2	AX-417278760	ABRR03000026.1	NW_021964157.1	56547777	-3.19967
2	AX-417278788	ABRR03000026.1	NW_021964157.1	57215854	-3.18313
2	AX-417280029	ABRR03000026.1	NW_021964157.1	85706508	-3.5175
2	AX-417280032	ABRR03000026.1	NW_021964157.1	85775420	-3.1898
2	AX-432729800	ABRR03000026.1	NW_021964157.1	85786240	-3.34168
3	AX-417343036	ABRR03077260.1	NW_021964160.1	54249673	-3.0456
4	AX-417304442	ABRR03002523.1	NW_021964161.1	4433391	3.09994
4	AX-417304443	ABRR03002523.1	NW_021964161.1	4471936	3.34102
4	AX-417302838	ABRR03002523.1	NW_021964161.1	4504351	3.42801
4	AX-417304447	ABRR03002523.1	NW_021964161.1	4582479	3.26588
4	AX-417304450	ABRR03002523.1	NW_021964161.1	4622046	3.69521
4	AX-417304453	ABRR03002523.1	NW_021964161.1	4761672	3.9016
4	AX-417302847	ABRR03002523.1	NW_021964161.1	4806284	3.80648
4	AX-417302850	ABRR03002523.1	NW_021964161.1	4861483	3.74059
4	AX-417304463	ABRR03002523.1	NW_021964161.1	4922890	3.71779
4	AX-417304465	ABRR03002523.1	NW_021964161.1	4979952	3.68411
4	AX-432732757	ABRR03002523.1	NW_021964161.1	4996329	3.6735
4	AX-417304467	ABRR03002523.1	NW_021964161.1	5018481	3.80736
4	AX-417304469	ABRR03002523.1	NW_021964161.1	5092335	3.74234
4	AX-468703010	ABRR03002523.1	NW_021964161.1	5111958	3.35574
4	AX-417304471	ABRR03002523.1	NW_021964161.1	5151647	3.30852
4	AX-417302863	ABRR03002523.1	NW_021964161.1	5178205	3.55889
4	AX-417302865	ABRR03002523.1	NW_021964161.1	5228304	3.20473
4	AX-468745966	ABRR03002523.1	NW_021964161.1	5713667	3.03768
4	AX-417316692	ABRR03008429.1	NW_021964163.1	15459533	-3.51855
4	AX-432734728	ABRR03008429.1	NW_021964163.1	15517365	-3.31952
4	AX-417316745	ABRR03008429.1	NW_021964163.1	16581057	-3.17629
4	AX-468735942	ABRR03008429.1	NW_021964163.1	16599927	-3.0501
4	AX-417316749	ABRR03008429.1	NW_021964163.1	16657608	-3.0856
4	AX-417316754	ABRR03008429.1	NW_021964163.1	16779137	-3.18238
4	AX-417318072	ABRR03008429.1	NW_021964163.1	16860913	-3.07148
4	AX-468779694	ABRR03008429.1	NW_021964163.1	16878091	-3.90205
4	AX-417316760	ABRR03008429.1	NW_021964163.1	16901292	-3.88379
4	AX-417316763	ABRR03008429.1	NW_021964163.1	16932010	-3.24436
4	AX-417318080	ABRR03008429.1	NW_021964163.1	17017315	-3.15652
4	AX-417318084	ABRR03008429.1	NW_021964163.1	17101435	-3.10859
4	AX-432735431	ABRR03008429.1	NW_021964163.1	39714204	-3.10129
4	AX-432734886	ABRR03008429.1	NW_021964163.1	39798344	-3.15957
4	AX-417317854	ABRR03008429.1	NW_021964163.1	39819520	-3.00527
5	AX-417359484	ABRR03077349.1	NW_021964164.1	12774065	-3.20291
5	AX-468703434	ABRR03077349.1	NW_021964164.1	47629891	3.25504
5	AX-417362005	ABRR03077349.1	NW_021964164.1	47934245	3.29257
5	AX-417362007	ABRR03077349.1	NW_021964164.1	47978048	3.34043
5	AX-417362009	ABRR03077349.1	NW_021964164.1	48003174	3.07326
5	AX-417362013	ABRR03077349.1	NW_021964164.1	48099774	3.1593
5	AX-417362015	ABRR03077349.1	NW_021964164.1	48142293	3.0064
5	AX-417361484	ABRR03077349.1	NW_021964164.1	54140148	3.03536
5	AX-468746785	ABRR03077349.1	NW_021964164.1	54156742	3.71317
5	AX-417361486	ABRR03077349.1	NW_021964164.1	54172851	3.62684
5	AX-417361490	ABRR03077349.1	NW_021964164.1	54250328	3.00565
5	AX-417362346	ABRR03077349.1	NW_021964164.1	55052397	3.14788
5	AX-417362982	ABRR03077349.1	NW_021964164.1	85970491	-3.04403
6	AX-417337217	ABRR03077257.1	NW_021964165.1	3177411	3.1629
6	AX-417337221	ABRR03077257.1	NW_021964165.1	3257102	3.34815
6	AX-468770712	ABRR03077257.1	NW_021964165.1	41319229	3.02571
6	AX-417339934	ABRR03077257.1	NW_021964165.1	41342366	3.84982
6	AX-468704215	ABRR03077257.1	NW_021964165.1	41357688	3.07548
6	AX-468766588	ABRR03077257.1	NW_021964165.1	41478566	3.83516
6	AX-417339050	ABRR03077257.1	NW_021964165.1	41494980	4.01904
6	AX-468763899	ABRR03077257.1	NW_021964165.1	41511236	3.27406
6	AX-468788057	ABRR03077257.1	NW_021964165.1	41599832	3.32093
6	AX-468767891	ABRR03077257.1	NW_021964165.1	41608453	3.32093
6	AX-417339948	ABRR03077257.1	NW_021964165.1	41628855	3.44785
6	AX-417339057	ABRR03077257.1	NW_021964165.1	41658495	3.80314
6	AX-468770136	ABRR03077257.1	NW_021964165.1	41678873	3.96821
6	AX-417339951	ABRR03077257.1	NW_021964165.1	41700177	3.68399
6	AX-468709166	ABRR03077257.1	NW_021964165.1	41714500	3.53694
7	AX-468711890	ABRR03008474.1	NW_021964167.1	23510881	3.69906
7	AX-417319138	ABRR03008474.1	NW_021964167.1	23542310	3.79218
7	AX-417320356	ABRR03008474.1	NW_021964167.1	23593659	3.44574
7	AX-417320358	ABRR03008474.1	NW_021964167.1	23618504	3.3848
7	AX-417320360	ABRR03008474.1	NW_021964167.1	23666332	3.64556
8	AX-417331403	ABRR03077236.1	NW_021964168.1	6059529	3.17382
8	AX-432736298	ABRR03077236.1	NW_021964168.1	6239430	3.15926
8	AX-417335186	ABRR03077236.1	NW_021964168.1	64299219	-3.16632
8	AX-417334218	ABRR03077236.1	NW_021964168.1	64339208	-3.43718
8	AX-468760695	ABRR03077236.1	NW_021964168.1	64388110	-3.83807
8	AX-417335192	ABRR03077236.1	NW_021964168.1	64414696	-3.95211
8	AX-432736648	ABRR03077236.1	NW_021964168.1	64511606	-3.09884
8	AX-417334230	ABRR03077236.1	NW_021964168.1	64599236	-3.16223
8	AX-417334232	ABRR03077236.1	NW_021964168.1	64616708	-3.12865
9	AX-468712525	ABRR03004037.1	NW_021964171.1	19719247	-3.03365
9	AX-417305779	ABRR03004037.1	NW_021964171.1	21176908	3.4471
9	AX-432733721	ABRR03004037.1	NW_021964171.1	21197285	3.78247
9	AX-417305782	ABRR03004037.1	NW_021964171.1	21260427	3.77885
9	AX-468770502	ABRR03004037.1	NW_021964171.1	21276596	3.44174
9	AX-417307423	ABRR03004037.1	NW_021964171.1	21377893	4.15229
9	AX-417305790	ABRR03004037.1	NW_021964171.1	21422909	4.03985
9	AX-468744270	ABRR03004037.1	NW_021964171.1	21438487	4.08763
9	AX-417307434	ABRR03004037.1	NW_021964171.1	21624070	3.00434
10	AX-468768826	ABRR03000127.1	NW_021964172.1	30634595	-3.01579
10	AX-417295155	ABRR03000127.1	NW_021964172.1	30701671	-3.14236
11	AX-417357835	ABRR03077342.1	NW_021964177.1	1262668	3.15204
11	AX-417357017	ABRR03077342.1	NW_021964177.1	1543649	3.17267
12	AX-417349379	ABRR03077305.1	NW_021964178.1	6707140	-3.5072
12	AX-417350131	ABRR03077305.1	NW_021964178.1	6832275	-3.28575
12	AX-432739569	ABRR03077305.1	NW_021964178.1	14054082	-3.25513
12	AX-417350486	ABRR03077305.1	NW_021964178.1	14104425	-3.09758
12	AX-468713936	ABRR03077305.1	NW_021964178.1	21199328	-3.33685
12	AX-417350835	ABRR03077305.1	NW_021964178.1	21220942	-3.62528
12	AX-468749328	ABRR03077305.1	NW_021964178.1	21232031	-3.3053
12	AX-417350853	ABRR03077305.1	NW_021964178.1	21587913	-3.20653
12	AX-417350329	ABRR03077305.1	NW_021964178.1	26422440	-3.26086
12	AX-417350330	ABRR03077305.1	NW_021964178.1	26457481	-3.29977
12	AX-417351087	ABRR03077305.1	NW_021964178.1	26509476	-3.67187
12	AX-468787005	ABRR03077305.1	NW_021964178.1	26595408	-3.36966
12	AX-432739667	ABRR03077305.1	NW_021964178.1	26649454	-3.22123
12	AX-417350342	ABRR03077305.1	NW_021964178.1	26757446	-3.14925
12	AX-417350345	ABRR03077305.1	NW_021964178.1	26796732	-3.13472
12	AX-417351101	ABRR03077305.1	NW_021964178.1	26831295	-3.5649
12	AX-417351103	ABRR03077305.1	NW_021964178.1	26840672	-3.39621
12	AX-417350351	ABRR03077305.1	NW_021964178.1	26946756	-3.09463
12	AX-417350355	ABRR03077305.1	NW_021964178.1	27006516	-3.3403
12	AX-417351112	ABRR03077305.1	NW_021964178.1	27049408	-3.23204
12	AX-468720185	ABRR03077305.1	NW_021964178.1	27154222	-3.57886
12	AX-417350364	ABRR03077305.1	NW_021964178.1	27221730	-3.02843
12	AX-417351122	ABRR03077305.1	NW_021964178.1	27259626	-3.0459
12	AX-468742723	ABRR03077305.1	NW_021964178.1	27279378	-3.76086
12	AX-417350367	ABRR03077305.1	NW_021964178.1	27299407	-3.46251
12	AX-468703480	ABRR03077305.1	NW_021964178.1	27479942	-3.61355
12	AX-417350379	ABRR03077305.1	NW_021964178.1	27481273	-3.77065
12	AX-417351137	ABRR03077305.1	NW_021964178.1	27540295	-3.73606
12	AX-417351139	ABRR03077305.1	NW_021964178.1	27576274	-3.26579
13	AX-417285459	ABRR03000032.1	NW_021964180.1	10129342	3.37879
13	AX-417285461	ABRR03000032.1	NW_021964180.1	10176607	3.07492
14	AX-468705565	ABRR03000081.1	NW_021964184.1	11439452	-3.13825
14	AX-417291711	ABRR03000081.1	NW_021964184.1	11514095	-3.19609
15	AX-432730718	ABRR03000046.1	NW_021964185.1	4475065	3.33406
15	AX-417289151	ABRR03000046.1	NW_021964185.1	9536238	3.21898
17	AX-417300550	ABRR03000981.1	NW_021964193.1	3779080	3.20787
18	AX-432733531	ABRR03003094.1	NW_021964194.1	5511925	-3.07237
18	AX-468703491	ABRR03003094.1	NW_021964194.1	10759125	-3.08381
18	AX-417304427	ABRR03003094.1	NW_021964194.1	10773200	-3.8486
18	AX-432733570	ABRR03003094.1	NW_021964194.1	10837456	-3.58016
20	AX-417347841	ABRR03077292.1	NW_021964197.1	17950587	-3.01582
21	AX-468694289	ABRR03077373.1	NW_021964201.1	8273299	3.48867
21	AX-417367589	ABRR03077373.1	NW_021964201.1	8341094	3.29814
23	AX-417329164	ABRR03077225.1	NW_021964204.1	13619746	3.06776
25	AX-417265820	ABRR03000001.1	NW_021964206.1	5659446	3.23846
28	AX-432740229	ABRR03077348.1	NW_021964212.1	771208	-3.22978
28	AX-432741038	ABRR03077348.1	NW_021964212.1	15079253	3.40974
29	AX-468751446	ABRR03000003.1	NW_021964213.1	4613849	-3.06718
29	AX-417267477	ABRR03000003.1	NW_021964213.1	4625385	-3.27154
29	AX-417266118	ABRR03000003.1	NW_021964213.1	4659732	-3.60667
34	AX-417346719	ABRR03077286.1	NW_021964223.1	2415941	-3.30791
na	AX-417284375	ABRR03000031.1	NW_021988660.1	12623459	3.02518
na	AX-417282726	ABRR03000031.1	NW_021988660.1	12740931	3.21814
na	AX-417285857	ABRR03000033.1	NW_021990880.1	4583640	3.05233
na	AX-417284398	ABRR03000033.1	NW_021990880.1	8211033	3.13835
na	AX-417298358	ABRR03000907.1	NW_022040534.1	6461208	4.35386
na	AX-468762923	ABRR03000907.1	NW_022040534.1	6518454	4.01963
na	AX-417299868	ABRR03000907.1	NW_022040534.1	6536905	3.76338
na	AX-468730554	ABRR03000907.1	NW_022040534.1	6556767	4.00339
na	AX-417299869	ABRR03000907.1	NW_022040534.1	6578391	4.0139
na	AX-417299875	ABRR03000907.1	NW_022040534.1	6692263	4.2339
na	AX-417299879	ABRR03000907.1	NW_022040534.1	6792274	3.32713
na	AX-417298376	ABRR03000907.1	NW_022040534.1	6858906	3.24322
na	AX-468728056	ABRR03000907.1	NW_022040534.1	6878573	3.10461
na	AX-417301830	ABRR03001561.1	NW_021970487.1	742243	3.05789
na	AX-432734062	ABRR03006897.1	NW_022029742.1	22105109	-3.61755
na	AX-417349087	ABRR03077296.1	NW_022038954.1	6226545	-3.15822
na	AX-417349089	ABRR03077296.1	NW_022038954.1	6260753	-3.25333
na	AX-468797679	ABRR03077296.1	NW_022038954.1	6275380	-3.1427
na	AX-417349091	ABRR03077296.1	NW_022038954.1	6299868	-3.28604
